# Supplementary material for: Altering carbon allocation in hybrid poplar (Populus alba × grandidentata) impacts cell wall growth and development
Source: Plant Biotechnol J. 2017 Mar 4;15(7):865–78. doi: 10.1111/pbi.12682 (PMC5466441; doi:10.1111/pbi.12682)
Supplement: Supplementary file 2 — Table S1. Differentially expressed genes in transgenic poplar overexpressing AtGolS3 poplar leaves. [file PBI-15-865-s001.xlsx]

## Sheet: Metabolism
Supplemental Table 1. Differentially expressed genes in transgenic poplar overexpressing AtGolS3 poplar leaves - Mapman category "Metabolism"
BinCode	BinName	id	description	Log2 fold
2.1.1.1	major CHO metabolism.synthesis.sucrose.SPS	Potri.013G095500.1	nearly identical (1511) AT4G10120 | Symbols: ATSPS4F | ATSPS4F; transferase, transferring glycosyl groups | chr4:6315033-6319785 FORWARDnearly identical (1165) SPS_MAIZE Sucrose-phosphate synthase (EC 2.4.1.14) (UDP-glucose-fructose-phosphate glucosyltransferase) - Zea mays (Maize)nearly identical (1138) loc_os01g69030 12001.m150823 protein sucrose-phosphate synthase, putative, expressedRfaG Glyc…	-4.53105
2.1.1.1	major CHO metabolism.synthesis.sucrose.SPS	Potri.017G057800.1	nearly identical (1595) AT1G04920 | Symbols: ATSPS3F | ATSPS3F (sucrose phosphate synthase 3F); sucrose-phosphate synthase/ transferase, transferring glycosyl groups | chr1:1391674-1395756 REVERSEnearly identical (1435) SPS_MAIZE Sucrose-phosphate synthase (EC 2.4.1.14) (UDP-glucose-fructose-phosphate glucosyltransferase) - Zea mays (Maize)nearly identical (1380) loc_os01g69030 12001.m150823 prot…	-3.32978
2.1.1.1	major CHO metabolism.synthesis.sucrose.SPS	Potri.001G317600.1	nearly identical (1630) AT1G04920 | Symbols: ATSPS3F | ATSPS3F (sucrose phosphate synthase 3F); sucrose-phosphate synthase/ transferase, transferring glycosyl groups | chr1:1391674-1395756 REVERSEnearly identical (1479) SPS_MAIZE Sucrose-phosphate synthase (EC 2.4.1.14) (UDP-glucose-fructose-phosphate glucosyltransferase) - Zea mays (Maize)nearly identical (1422) loc_os01g69030 12001.m150823 prot…	-2.89831
2.1.1.2	major CHO metabolism.synthesis.sucrose.SPP	Potri.016G066100.1	highly similar to ( 619) AT2G35840 | Symbols: | sucrose-phosphatase 1 (SPP1) | chr2:15053952-15055776 FORWARDhighly similar to ( 571) loc_os02g05030 12002.m05851 protein sucrose phosphate synthase, putative, expressedS6PP S6PP_C no original description	-1.28935
2.1.1.1	major CHO metabolism.synthesis.sucrose.SPS	Potri.018G025100.1	nearly identical (1466) AT5G20280 | Symbols: ATSPS1F | ATSPS1F (sucrose phosphate synthase 1F); sucrose-phosphate synthase/ transferase, transferring glycosyl groups | chr5:6844994-6849997 REVERSEnearly identical (1574) SPS_SPIOL Sucrose-phosphate synthase (EC 2.4.1.14) (UDP-glucose-fructose-phosphate glucosyltransferase) - Spinacia oleracea (Spinach)nearly identical (1420) loc_os08g20660 12008.m…	1.40928
2.1.2.2	major CHO metabolism.synthesis.starch.starch synthase	Potri.001G449500.1	highly similar to ( 922) AT1G32900 | Symbols: | starch synthase, putative | chr1:11920582-11923506 REVERSEhighly similar to ( 924) SSG1_IPOBA Granule-bound starch synthase 1, chloroplast precursor (EC 2.4.1.242) (Granule-bound starch synthase I) (GBSS-I) - Ipomoea batatas (Sweet potato) (Batate)highly similar to ( 795) loc_os07g22930 12007.m29139 protein granule-bound starch synthase 1b, chloropl…	-3.04771
2.1.2.2	major CHO metabolism.synthesis.starch.starch synthase	Potri.015G012400.1	highly similar to ( 918) AT5G24300 | Symbols: SSI1, SSI, ATSS1 | SSI1 (SUPPRESSOR OF SALICYLIC ACID INSENSITIVITY 1); starch synthase/ transferase, transferring glycosyl groups | chr5:8266934-8270860 FORWARDhighly similar to ( 900) SSY1_SOLTU Soluble starch synthase 1, chloroplast precursor (EC 2.4.1.21) (SS I) (Soluble starch synthase I) - Solanum tuberosum (Potato)highly similar to ( 852) loc_o…	-2.62232
2.1.2.2	major CHO metabolism.synthesis.starch.starch synthase	Potri.004G014100.1	nearly identical (1465) AT1G11720 | Symbols: ATSS3 | ATSS3 (starch synthase 3); starch synthase/ transferase, transferring glycosyl groups | chr1:3952511-3956840 FORWARDnearly identical (1555) SSY3_SOLTU Soluble starch synthase 3, chloroplast precursor (EC 2.4.1.21) (SS III) (Soluble starch synthase III) - Solanum tuberosum (Potato)nearly identical (1337) loc_os04g53310 12004.m10222 protein solub…	-1.98792
2.1.2.1	major CHO metabolism.synthesis.starch.AGPase	Potri.008G195100.1	highly similar to ( 800) AT5G19220 | Symbols: ADG2, APL1 | APL1 (ADP GLUCOSE PYROPHOSPHORYLASE LARGE SUBUNIT 1); glucose-1-phosphate adenylyltransferase | chr5:6463931-6466775 REVERSEhighly similar to ( 762) GLGL3_SOLTU Glucose-1-phosphate adenylyltransferase large subunit 3, chloroplast precursor (EC 2.7.7.27) (ADP-glucose synthase) (ADP-glucose pyrophosphorylase) (AGPase S) (Alpha-D-glucose-1-p…	-1.48031
2.1.2.1	major CHO metabolism.synthesis.starch.AGPase	Potri.014G171800.1	highly similar to ( 873) AT5G48300 | Symbols: ADG1, APS1 | ADG1 (ADP GLUCOSE PYROPHOSPHORYLASE 1); glucose-1-phosphate adenylyltransferase | chr5:19570326-19572557 FORWARDhighly similar to ( 892) GLGS2_VICFA Glucose-1-phosphate adenylyltransferase small subunit 2, chloroplast precursor (EC 2.7.7.27) (ADP-glucose synthase) (ADP-glucose pyrophosphorylase) (AGPase B) (Alpha-D-glucose-1-phosphate ade…	-1.33417
2.1.2.1	major CHO metabolism.synthesis.starch.AGPase	Potri.004G157100.1	highly similar to ( 766) AT4G39210 | Symbols: APL3 | APL3; glucose-1-phosphate adenylyltransferase | chr4:18260332-18263181 FORWARDhighly similar to ( 748) GLGL1_SOLTU Glucose-1-phosphate adenylyltransferase large subunit 1 (EC 2.7.7.27) (ADP-glucose synthase) (ADP-glucose pyrophosphorylase) (AGPase S) (Alpha-D-glucose-1-phosphate adenyl transferase) (Fragment) - Solanum tuberosum (Potato)highly …	-1.17246
2.1.2.3	major CHO metabolism.synthesis.starch.starch branching	Potri.005G251000.1	highly similar to ( 836) AT5G03650 | Symbols: SBE2.2 | SBE2.2 (starch branching enzyme 2.2); 1,4-alpha-glucan branching enzyme | chr5:931924-937470 FORWARDnearly identical (1235) GLGB_SOLTU 1,4-alpha-glucan branching enzyme (EC 2.4.1.18) (Starch branching enzyme) (Q-enzyme) - Solanum tuberosum (Potato)nearly identical (1209) loc_os06g51084 12006.m091801 protein 1,4-alpha-glucan branching enzyme, …	-1.14762
2.1.2.2	major CHO metabolism.synthesis.starch.starch synthase	Potri.001G351800.1	nearly identical (1216) AT4G18240 | Symbols: ATSS4, SSIV, SS4 | ATSS4; transferase, transferring glycosyl groups | chr4:10082221-10087044 FORWARDmoderately similar to ( 385) SSY3_SOLTU Soluble starch synthase 3, chloroplast precursor (EC 2.4.1.21) (SS III) (Soluble starch synthase III) - Solanum tuberosum (Potato)highly similar to ( 956) loc_os05g45720 12005.m083787 protein glycogen synthase, put…	-1.00139
2.1.2.1	major CHO metabolism.synthesis.starch.AGPase	Potri.002G033400.1	highly similar to ( 829) AT1G27680 | Symbols: APL2 | APL2 (ADPGLC-PPASE LARGE SUBUNIT); glucose-1-phosphate adenylyltransferase | chr1:9631630-9634450 FORWARDhighly similar to ( 853) GLGL1_BETVU Glucose-1-phosphate adenylyltransferase large subunit, chloroplast precursor (EC 2.7.7.27) (ADP-glucose synthase) (ADP-glucose pyrophosphorylase) (AGPase S) (Alpha-D-glucose-1-phosphate adenyl transferase…	0.999348
2.2.1.5	major CHO metabolism.degradation.sucrose.Susy	Potri.017G139100.1	nearly identical (1226) AT5G37180 | Symbols: SUS5, ATSUS5 | SUS5; UDP-glycosyltransferase/ sucrose synthase | chr5:14718238-14722913 FORWARDhighly similar to ( 962) SUS2_PEA Sucrose synthase 2 (EC 2.4.1.13) (Sucrose-UDP glucosyltransferase 2) - Pisum sativum (Garden pea)nearly identical (1220) loc_os04g24430 12004.m07574 protein sucrose synthase 2, putative, expressedSucrose_synth Glycos_transf_1…	1.03638
2.2.1.1	major CHO metabolism.degradation.sucrose.fructokinase	Potri.017G029000.1	highly similar to ( 553) AT3G59480 | Symbols: | pfkB-type carbohydrate kinase family protein | chr3:21983103-21984440 FORWARDhighly similar to ( 520) SCRK_SOLTU Fructokinase (EC 2.7.1.4) - Solanum tuberosum (Potato)moderately similar to ( 471) loc_os01g66940 12001.m12799 protein fructokinase-1, putative, expressedbac_FRK PRK09434 PfkB KdgK RbsK ribokinase PRK11142 ribokinase_group_A ribokinase_gr…	1.10071
2.2.1.3.2	major CHO metabolism.degradation.sucrose.invertases.cell wall	Potri.006G210600.1	highly similar to ( 768) AT3G52600 | Symbols: AtcwINV2 | AtcwINV2 (Arabidopsis thaliana cell wall invertase 2); hydrolase, hydrolyzing O-glycosyl compounds | chr3:19507080-19508833 REVERSEhighly similar to ( 839) INV1_DAUCA Beta-fructofuranosidase, insoluble isoenzyme 1 precursor (EC 3.2.1.26) (Sucrose hydrolase 1) (Invertase 1) (Cell wall beta-fructosidase 1) - Daucus carota (Carrot)highly simil…	1.23836
2.2.1.5	major CHO metabolism.degradation.sucrose.Susy	Potri.018G063500.1	nearly identical (1419) AT3G43190 | Symbols: SUS4, ATSUS4 | SUS4; UDP-glycosyltransferase/ sucrose synthase/ transferase, transferring glycosyl groups | chr3:15179204-15182577 REVERSEnearly identical (1437) SUSY_SOYBN Sucrose synthase (EC 2.4.1.13) (Sucrose-UDP glucosyltransferase) (Nodulin-100) - Glycine max (Soybean)nearly identical (1263) loc_os03g28330 12003.m34880 protein sucrose synthase 2,…	1.27685
2.2.1.3.1	major CHO metabolism.degradation.sucrose.invertases.neutral	Potri.008G101500.1	highly similar to ( 932) AT3G06500 | Symbols: | beta-fructofuranosidase, putative / invertase, putative / saccharase, putative / beta-fructosidase, putative | chr3:2012309-2015471 FORWARDhighly similar to ( 857) loc_os03g20020 12003.m07415 protein beta-fructofuranosidase, putative, expressedInvertase_neut no original description	1.42026
2.2.1.5	major CHO metabolism.degradation.sucrose.Susy	Potri.006G136700.1	nearly identical (1381) AT3G43190 | Symbols: SUS4, ATSUS4 | SUS4; UDP-glycosyltransferase/ sucrose synthase/ transferase, transferring glycosyl groups | chr3:15179204-15182577 REVERSEnearly identical (1409) SUSY_SOYBN Sucrose synthase (EC 2.4.1.13) (Sucrose-UDP glucosyltransferase) (Nodulin-100) - Glycine max (Soybean)nearly identical (1248) loc_os06g09450 12006.m091637 protein sucrose synthase 1…	1.70448
2.2.1.5	major CHO metabolism.degradation.sucrose.Susy	Potri.004G081300.1	nearly identical (1206) AT1G73370 | Symbols: SUS6, ATSUS6 | SUS6 (SUCROSE SYNTHASE 6); UDP-glycosyltransferase/ sucrose synthase | chr1:27584533-27588326 REVERSEhighly similar to ( 939) SUS2_PEA Sucrose synthase 2 (EC 2.4.1.13) (Sucrose-UDP glucosyltransferase 2) - Pisum sativum (Garden pea)nearly identical (1193) loc_os04g24430 12004.m07574 protein sucrose synthase 2, putative, expressedSucrose_…	1.81508
2.2.1.3.3	major CHO metabolism.degradation.sucrose.invertases.vacuolar	Potri.015G127100.1	highly similar to ( 697) AT1G62660 | Symbols: | beta-fructosidase (BFRUCT3) / beta-fructofuranosidase / invertase, vacuolar | chr1:23199949-23203515 FORWARDhighly similar to ( 783) INVB_DAUCA Beta-fructofuranosidase, soluble isoenzyme I precursor (EC 3.2.1.26) (Sucrose hydrolase) (Invertase) (Saccharase) - Daucus carota (Carrot)highly similar to ( 702) loc_os04g45290 12004.m35180 protein beta-fru…	1.87107
2.2.1.3.1	major CHO metabolism.degradation.sucrose.invertases.neutral	Potri.013G006600.1	highly similar to ( 957) AT1G56560 | Symbols: | beta-fructofuranosidase, putative / invertase, putative / saccharase, putative / beta-fructosidase, putative | chr1:21192593-21194948 FORWARDhighly similar to ( 865) loc_os03g20020 12003.m07415 protein beta-fructofuranosidase, putative, expressedInvertase_neut no original description	2.45191
2.2.1.3.1	major CHO metabolism.degradation.sucrose.invertases.neutral	Potri.004G167500.1	nearly identical (1013) AT4G34860 | Symbols: | beta-fructofuranosidase, putative / invertase, putative / saccharase, putative / beta-fructosidase, putative | chr4:16609955-16612019 REVERSEhighly similar to ( 917) loc_os02g34560 12002.m33716 protein neutral/alkaline invertase, putative, expressedInvertase_neut no original description	2.72743
2.2.1.5	major CHO metabolism.degradation.sucrose.Susy	Potri.002G202300.1	nearly identical (1439) AT4G02280 | Symbols: SUS3, ATSUS3 | SUS3 (sucrose synthase 3); UDP-glycosyltransferase/ sucrose synthase/ transferase, transferring glycosyl groups | chr4:995166-998719 FORWARDnearly identical (1452) SUS2_PEA Sucrose synthase 2 (EC 2.4.1.13) (Sucrose-UDP glucosyltransferase 2) - Pisum sativum (Garden pea)nearly identical (1384) loc_os03g22120 12003.m34861 protein sucrose s…	3.01985
2.2.1.3.3	major CHO metabolism.degradation.sucrose.invertases.vacuolar	Potri.003G112600.1	highly similar to ( 875) AT1G12240 | Symbols: ATBETAFRUCT4, VAC-INV | ATBETAFRUCT4; beta-fructofuranosidase/ hydrolase, hydrolyzing O-glycosyl compounds | chr1:4153699-4157457 FORWARDhighly similar to ( 928) INVA_PHAAU Acid beta-fructofuranosidase precursor (EC 3.2.1.26) (Acid sucrose hydrolase) (Acid invertase) (AI) (Vacuolar invertase) [Contains: Acid beta-fructofuranosidase 30 kDa subunit; Aci…	3.24524
2.2.2.1.2	major CHO metabolism.degradation.starch.starch cleavage.beta amylase	Potri.003G085500.1	highly similar to ( 860) AT4G17090 | Symbols: CT-BMY, BAM3, BMY8 | CT-BMY (CHLOROPLAST BETA-AMYLASE); beta-amylase | chr4:9605266-9607250 REVERSEmoderately similar to ( 467) AMYB_MEDSA Beta-amylase (EC 3.2.1.2) (1,4-alpha-D-glucan maltohydrolase) - Medicago sativa (Alfalfa)highly similar to ( 677) loc_os10g41550 12010.m06918 protein beta-amylase, putative, expressedGlyco_hydro_14 no original desc…	-2.70175
2.2.2.4	major CHO metabolism.degradation.starch.D enzyme	Potri.006G031700.1	nearly identical (1457) AT2G40840 | Symbols: DPE2 | DPE2 (DISPROPORTIONATING ENZYME 2); 4-alpha-glucanotransferase/ heteroglycan binding | chr2:17045368-17050779 FORWARDweakly similar to ( 117) DPEP_SOLTU 4-alpha-glucanotransferase, chloroplast precursor (EC 2.4.1.25) (Amylomaltase) (Disproportionating enzyme) (D-enzyme) - Solanum tuberosum (Potato)nearly identical (1384) loc_os07g46790 12007.m08…	-2.60003
2.2.2.1.1	major CHO metabolism.degradation.starch.starch cleavage.alpha amylase	Potri.002G014300.1	highly similar to ( 706) AT1G76130 | Symbols: ATAMY2, AMY2 | AMY2 (ALPHA-AMYLASE-LIKE 2); alpha-amylase/ calcium ion binding / catalytic/ cation binding | chr1:28561647-28563914 FORWARDmoderately similar to ( 368) AMY2A_ORYSA Alpha-amylase isozyme 2A precursor (EC 3.2.1.1) (1,4-alpha-D-glucan glucanohydrolase) (Alpha-amylase isozyme C2) - Oryza sativa (Rice)highly similar to ( 635) loc_os04g33040…	-2.59741
2.2.2.1.2	major CHO metabolism.degradation.starch.starch cleavage.beta amylase	Potri.t101200.1	moderately similar to ( 242) AT4G15210 | Symbols: ATBETA-AMY, AT-BETA-AMY, RAM1 | BAM5 (BETA-AMYLASE 5); beta-amylase | chr4:8666852-8669357 REVERSEmoderately similar to ( 250) AMYB_VIGUN Beta-amylase (EC 3.2.1.2) (1,4-alpha-D-glucan maltohydrolase) - Vigna unguiculata (Cowpea)moderately similar to ( 224) loc_os07g35940 12007.m07847 protein beta-amylase, putativeGlyco_hydro_14 no original descrip…	-1.84874
2.2.2.6	major CHO metabolism.degradation.starch.transporter	Potri.013G076100.1	moderately similar to ( 441) AT5G17520 | Symbols: RCP1, MEX1 | RCP1 (ROOT CAP 1); maltose transmembrane transporter | chr5:5772796-5775231 REVERSEmoderately similar to ( 399) MEX1_ORYSA Maltose excess protein 1-like, chloroplast precursor - Oryza sativa (Rice)moderately similar to ( 399) loc_os04g51330 12004.m10029 protein maltose excess protein 1-like, chloroplast precursor, putative, expressed …	-1.77158
2.2.2.10	major CHO metabolism.degradation.starch.laforin like phosphoglucan phosphatase (SEX4)	Potri.008G029300.1	moderately similar to ( 467) AT3G52180 | Symbols: ATPTPKIS1, DSP4, SEX4 | SEX4 (STARCH-EXCESS 4); polysaccharide binding / protein tyrosine/serine/threonine phosphatase | chr3:19350574-19353459 REVERSEmoderately similar to ( 446) loc_os03g01750 12003.m101148 protein protein tyrosine phosphatase, putative, expressed no original description	-1.36323
2.2.2.1	major CHO metabolism.degradation.starch.starch cleavage	Potri.002G169900.1	moderately similar to ( 450) AT2G46420 | Symbols: | unknown protein | chr2:19054891-19056645 FORWARDmoderately similar to ( 382) loc_os01g12080 12001.m42921 protein plant-specific domain TIGR01589 family protein, expressedA_thal_3526 no original description	-1.25974
2.2.2.4	major CHO metabolism.degradation.starch.D enzyme	Potri.016G028900.1	nearly identical (1491) AT2G40840 | Symbols: DPE2 | DPE2 (DISPROPORTIONATING ENZYME 2); 4-alpha-glucanotransferase/ heteroglycan binding | chr2:17045368-17050779 FORWARDweakly similar to ( 117) DPEP_SOLTU 4-alpha-glucanotransferase, chloroplast precursor (EC 2.4.1.25) (Amylomaltase) (Disproportionating enzyme) (D-enzyme) - Solanum tuberosum (Potato)nearly identical (1429) loc_os07g46790 12007.m08…	-1.12225
2.2.2.2	major CHO metabolism.degradation.starch.starch phosphorylase	Potri.009G041800.1	nearly identical (1441) AT3G46970 | Symbols: ATPHS2, PHS2 | PHS2 (ALPHA-GLUCAN PHOSPHORYLASE 2); phosphorylase/ transferase, transferring glycosyl groups | chr3:17301625-17306111 REVERSEnearly identical (1486) PHSH_SOLTU Alpha-glucan phosphorylase, H isozyme (EC 2.4.1.1) (Starch phosphorylase H) - Solanum tuberosum (Potato)nearly identical (1397) loc_os01g63270 12001.m43279 protein alpha-glucan p…	-1.06933
2.2.2.1.2	major CHO metabolism.degradation.starch.starch cleavage.beta amylase	Potri.001G087600.1	moderately similar to ( 463) AT3G23920 | Symbols: BAM1, BMY7, TR-BAMY | BAM1 (BETA-AMYLASE 1); beta-amylase | chr3:8641722-8644199 FORWARDmoderately similar to ( 337) AMYB_MEDSA Beta-amylase (EC 3.2.1.2) (1,4-alpha-D-glucan maltohydrolase) - Medicago sativa (Alfalfa)highly similar to ( 540) loc_os01g13550 12001.m07964 protein beta-amylase, putative, expressedGlyco_hydro_14 no original description	-1.00086
2.2.2.3	major CHO metabolism.degradation.starch.glucan water dikinase	Potri.008G188200.1	moderately similar to ( 355) AT1G10760 | Symbols: SEX1, SOP1, SOP, GWD1, GWD | SEX1 (STARCH EXCESS 1); alpha-glucan, water dikinase | chr1:3581210-3590043 REVERSEmoderately similar to ( 500) GWD1_SOLTU Alpha-glucan water dikinase, chloroplast precursor (EC 2.7.9.4) (EC 2.7.13.3) (Starch-related R1 protein) - Solanum tuberosum (Potato)moderately similar to ( 298) loc_os06g30310 12006.m07575 protei…	1.02278
2.2.2.1	major CHO metabolism.degradation.starch.starch cleavage	Potri.t101100.1	moderately similar to ( 362) AT2G32290 | Symbols: BMY5, BAM6 | BAM6 (BETA-AMYLASE 6); beta-amylase/ catalytic/ cation binding | chr2:13714643-13716906 REVERSEmoderately similar to ( 379) AMYB_VIGUN Beta-amylase (EC 3.2.1.2) (1,4-alpha-D-glucan maltohydrolase) - Vigna unguiculata (Cowpea)moderately similar to ( 318) loc_os07g35880 12007.m07842 protein beta-amylase, putative, expressedGlyco_hydro_1…	1.14943
2.2.2.1.2	major CHO metabolism.degradation.starch.starch cleavage.beta amylase	Potri.017G040800.1	highly similar to ( 764) AT4G15210 | Symbols: ATBETA-AMY, AT-BETA-AMY, RAM1 | BAM5 (BETA-AMYLASE 5); beta-amylase | chr4:8666852-8669357 REVERSEhighly similar to ( 813) AMYB_VIGUN Beta-amylase (EC 3.2.1.2) (1,4-alpha-D-glucan maltohydrolase) - Vigna unguiculata (Cowpea)highly similar to ( 711) loc_os07g35940 12007.m07847 protein beta-amylase, putativeGlyco_hydro_14 no original description	1.22002
3.1.1.2	minor CHO metabolism.raffinose family.galactinol synthases.putative	Potri.008G189400.1	highly similar to ( 527) AT1G60470 | Symbols: AtGolS4 | AtGolS4 (Arabidopsis thaliana galactinol synthase 4); transferase, transferring glycosyl groups / transferase, transferring hexosyl groups | chr1:22279181-22280454 REVERSEmoderately similar to ( 472) loc_os03g20120 12003.m07424 protein galactinol synthase 3, putative, expressedGlyco_transf_8 no original description	-6.20547
3.1.1.2	minor CHO metabolism.raffinose family.galactinol synthases.putative	Potri.010G042000.1	highly similar to ( 516) AT1G60470 | Symbols: AtGolS4 | AtGolS4 (Arabidopsis thaliana galactinol synthase 4); transferase, transferring glycosyl groups / transferase, transferring hexosyl groups | chr1:22279181-22280454 REVERSEmoderately similar to ( 468) loc_os03g20120 12003.m07424 protein galactinol synthase 3, putative, expressedGlyco_transf_8 no original description	-5.33717
3.1.2.2	minor CHO metabolism.raffinose family.raffinose synthases.putative	Potri.016G002300.1	highly similar to ( 757) AT3G57520 | Symbols: AtSIP2 | AtSIP2 (Arabidopsis thaliana seed imbibition 2); hydrolase, hydrolyzing O-glycosyl compounds | chr3:21289299-21292694 REVERSEmoderately similar to ( 384) STSYN_PEA Stachyose synthase precursor (EC 2.4.1.67) (Galactinol--raffinose galactosyltransferase) - Pisum sativum (Garden pea)highly similar to ( 791) loc_os04g40520 12004.m09033 protein st…	-1.94819
3.1.1.2	minor CHO metabolism.raffinose family.galactinol synthases.putative	Potri.014G116800.1	highly similar to ( 555) AT2G47180 | Symbols: AtGolS1 | AtGolS1 (Arabidopsis thaliana galactinol synthase 1); transferase, transferring glycosyl groups / transferase, transferring hexosyl groups | chr2:19369049-19370372 REVERSEhighly similar to ( 508) loc_os03g20120 12003.m07424 protein galactinol synthase 3, putative, expressedGlyco_transf_8 no original description	-1.72366
3.1.2.2	minor CHO metabolism.raffinose family.raffinose synthases.putative	Potri.010G016000.1	weakly similar to ( 178) AT5G20250 | Symbols: DIN10 | DIN10 (DARK INDUCIBLE 10); hydrolase, hydrolyzing O-glycosyl compounds | chr5:6834207-6836635 FORWARDweakly similar to ( 171) loc_os06g07600 12006.m05483 protein alkaline alpha galactosidase 2, putative, expressedRaffinose_syn no original description	1.95469
3.1.2.2	minor CHO metabolism.raffinose family.raffinose synthases.putative	Potri.010G016400.1	moderately similar to ( 284) AT5G20250 | Symbols: DIN10 | DIN10 (DARK INDUCIBLE 10); hydrolase, hydrolyzing O-glycosyl compounds | chr5:6834207-6836635 FORWARDvery weakly similar to (80.1) STSYN_PEA Stachyose synthase precursor (EC 2.4.1.67) (Galactinol--raffinose galactosyltransferase) - Pisum sativum (Garden pea)moderately similar to ( 274) loc_os06g07600 12006.m05483 protein alkaline alpha gal…	2.38572
3.1.1.2	minor CHO metabolism.raffinose family.galactinol synthases.putative	Potri.010G150400.1	highly similar to ( 511) AT2G47180 | Symbols: AtGolS1 | AtGolS1 (Arabidopsis thaliana galactinol synthase 1); transferase, transferring glycosyl groups / transferase, transferring hexosyl groups | chr2:19369049-19370372 REVERSEmoderately similar to ( 479) loc_os03g20120 12003.m07424 protein galactinol synthase 3, putative, expressedGlyco_transf_8 no original description	2.48286
3.1.2.1	minor CHO metabolism.raffinose family.raffinose synthases.known	Potri.011G166700.1	nearly identical (1179) AT1G55740 | Symbols: AtSIP1 | AtSIP1 (Arabidopsis thaliana seed imbibition 1); hydrolase, hydrolyzing O-glycosyl compounds | chr1:20835507-20838707 REVERSEmoderately similar to ( 325) STSYN_PEA Stachyose synthase precursor (EC 2.4.1.67) (Galactinol--raffinose galactosyltransferase) - Pisum sativum (Garden pea)nearly identical (1225) loc_os08g38710 12008.m26519 protein stac…	2.55731
3.1.2.2	minor CHO metabolism.raffinose family.raffinose synthases.putative	Potri.011G166700.1	nearly identical (1179) AT1G55740 | Symbols: AtSIP1 | AtSIP1 (Arabidopsis thaliana seed imbibition 1); hydrolase, hydrolyzing O-glycosyl compounds | chr1:20835507-20838707 REVERSEmoderately similar to ( 325) STSYN_PEA Stachyose synthase precursor (EC 2.4.1.67) (Galactinol--raffinose galactosyltransferase) - Pisum sativum (Garden pea)nearly identical (1225) loc_os08g38710 12008.m26519 protein stac…	2.55731
3.1.2.2	minor CHO metabolism.raffinose family.raffinose synthases.putative	Potri.010G016500.1	weakly similar to ( 155) AT5G20250 | Symbols: DIN10 | DIN10 (DARK INDUCIBLE 10); hydrolase, hydrolyzing O-glycosyl compounds | chr5:6834207-6836635 FORWARDweakly similar to ( 147) loc_os06g07600 12006.m05483 protein alkaline alpha galactosidase 2, putative, expressedRaffinose_syn no original description	2.74795
3.1.2.2	minor CHO metabolism.raffinose family.raffinose synthases.putative	Potri.006G065700.1	nearly identical (1170) AT5G20250 | Symbols: DIN10 | DIN10 (DARK INDUCIBLE 10); hydrolase, hydrolyzing O-glycosyl compounds | chr5:6834207-6836635 FORWARDmoderately similar to ( 261) STSYN_PEA Stachyose synthase precursor (EC 2.4.1.67) (Galactinol--raffinose galactosyltransferase) - Pisum sativum (Garden pea)nearly identical (1016) loc_os06g07600 12006.m05483 protein alkaline alpha galactosidase …	2.8133
3.1.2.2	minor CHO metabolism.raffinose family.raffinose synthases.putative	Potri.018G126400.1	nearly identical (1222) AT5G20250 | Symbols: DIN10 | DIN10 (DARK INDUCIBLE 10); hydrolase, hydrolyzing O-glycosyl compounds | chr5:6834207-6836635 FORWARDmoderately similar to ( 290) STSYN_PEA Stachyose synthase precursor (EC 2.4.1.67) (Galactinol--raffinose galactosyltransferase) - Pisum sativum (Garden pea)nearly identical (1073) loc_os06g07600 12006.m05483 protein alkaline alpha galactosidase …	3.64077
3.1.2.2	minor CHO metabolism.raffinose family.raffinose synthases.putative	Potri.006G052800.1	nearly identical (1302) AT3G57520 | Symbols: AtSIP2 | AtSIP2 (Arabidopsis thaliana seed imbibition 2); hydrolase, hydrolyzing O-glycosyl compounds | chr3:21289299-21292694 REVERSEmoderately similar to ( 295) STSYN_PEA Stachyose synthase precursor (EC 2.4.1.67) (Galactinol--raffinose galactosyltransferase) - Pisum sativum (Garden pea)nearly identical (1187) loc_os03g59430 12003.m10841 protein stac…	4.79048
3.4.5	minor CHO metabolism.myo-inositol.inositol phosphatase	Potri.012G120500.1	highly similar to ( 551) AT1G31190 | Symbols: IMPL1 | IMPL1 (MYO-INOSITOL MONOPHOSPHATASE LIKE 1); 3'(2'),5'-bisphosphate nucleotidase/ inositol or phosphatidylinositol phosphatase/ inositol-1(or 4)-monophosphatase | chr1:11144861-11146800 FORWARDweakly similar to ( 124) IMPP_MESCR Inositol monophosphatase (EC 3.1.3.25) (IMPase) (IMP) (Inositol-1(or 4)-monophosphatase) - Mesembryanthemum crystall…	-1.28299
3.4.3	minor CHO metabolism.myo-inositol.InsP Synthases	Potri.007G089000.1	highly similar to ( 940) AT2G22240 | Symbols: ATMIPS2, MIPS2 | MIPS2 (MYO-INOSITOL-1-PHOSTPATE SYNTHASE 2); binding / catalytic/ inositol-3-phosphate synthase | chr2:9451901-9453375 REVERSEhighly similar to ( 956) INO1_TOBAC Inositol-3-phosphate synthase (EC 5.5.1.4) (Myo-inositol-1-phosphate synthase) (MI-1-P synthase) (IPS) - Nicotiana tabacum (Common tobacco)highly similar to ( 905) loc_os03g0…	1.17786
3.4.4	minor CHO metabolism.myo-inositol.myo inositol oxygenases	Potri.008G144500.1	highly similar to ( 501) AT1G14520 | Symbols: MIOX1 | MIOX1 (MYO-INISITOL OXYGENASE); inositol oxygenase/ oxidoreductase | chr1:4968376-4969954 REVERSEmoderately similar to ( 483) MIOX_ORYSA Probable inositol oxygenase (EC 1.13.99.1) (Myo-inositol oxygenase) - Oryza sativa (Rice)moderately similar to ( 483) loc_os06g36560 12006.m32098 protein inositol oxygenase, putative, expressedDUF706 no origi…	1.34328
3.4.2	minor CHO metabolism.myo-inositol.InsP-Kinases	Potri.005G230200.1	moderately similar to ( 500) AT5G42810 | Symbols: ATIPK1 | ATIPK1 (Inositol-pentakisphosphate 2-kinase 1); inositol pentakisphosphate 2-kinase/ inositol tetrakisphosphate 2-kinase | chr5:17167073-17169337 FORWARDmoderately similar to ( 417) loc_os04g56580 12004.m10547 protein expressed proteinDUF941 no original description	1.42602
3.4.4	minor CHO metabolism.myo-inositol.myo inositol oxygenases	Potri.018G069700.1	moderately similar to ( 455) AT4G26260 | Symbols: MIOX4 | MIOX4; inositol oxygenase | chr4:13297939-13300146 FORWARDmoderately similar to ( 421) MIOX_ORYSA Probable inositol oxygenase (EC 1.13.99.1) (Myo-inositol oxygenase) - Oryza sativa (Rice)moderately similar to ( 421) loc_os06g36560 12006.m32098 protein inositol oxygenase, putative, expressedDUF706 no original description	5.01176
3.5	minor CHO metabolism.others	Potri.005G207000.1	highly similar to ( 578) AT1G06690 | Symbols: | aldo/keto reductase family protein | chr1:2049742-2052039 REVERSEvery weakly similar to (83.2) A115_TOBAC Auxin-induced protein PCNT115 - Nicotiana tabacum (Common tobacco)highly similar to ( 567) loc_os07g05000 12007.m04966 protein aldo-keto reductase yakc, putative, expressedTas ARA1 Aldo_ket_red PRK09912 PRK10625 COG4989 no original description	-2.53978
3.5	minor CHO metabolism.others	Potri.005G207100.1	highly similar to ( 513) AT1G06690 | Symbols: | aldo/keto reductase family protein | chr1:2049742-2052039 REVERSEvery weakly similar to (85.1) A115_TOBAC Auxin-induced protein PCNT115 - Nicotiana tabacum (Common tobacco)highly similar to ( 513) loc_os07g05000 12007.m04966 protein aldo-keto reductase yakc, putative, expressedTas Aldo_ket_red ARA1 PRK09912 COG4989 PRK10625 no original description	-1.72895
3.5	minor CHO metabolism.others	Potri.012G039900.1	moderately similar to ( 306) AT1G59960 | Symbols: | aldo/keto reductase, putative | chr1:22071410-22073067 REVERSEmoderately similar to ( 313) NADO1_ORYSA Probable NAD(P)H-dependent oxidoreductase 1 (EC 1.1.1.-) - Oryza sativa (Rice)moderately similar to ( 321) loc_os03g13390 12003.m06784 protein NAD(P)H-dependent oxidoreductase, putative, expressedAldo_ket_red ARA1 dkgB dkgA Tas no original desc…	-1.31002
3.5	minor CHO metabolism.others	Potri.015G006900.1	highly similar to ( 541) AT5G53580 | Symbols: | aldo/keto reductase family protein | chr5:21765215-21766919 REVERSEvery weakly similar to (84.3) A115_TOBAC Auxin-induced protein PCNT115 - Nicotiana tabacum (Common tobacco)highly similar to ( 526) loc_os10g37330 12010.m06526 protein aldo-keto reductase/ oxidoreductase, putative, expressedTas Aldo_ket_red ARA1 PRK09912 PRK10625 COG4989 no original …	-1.08823
3.5	minor CHO metabolism.others	Potri.002G055500.1	highly similar to ( 551) AT1G06690 | Symbols: | aldo/keto reductase family protein | chr1:2049742-2052039 REVERSEvery weakly similar to (80.1) A115_TOBAC Auxin-induced protein PCNT115 - Nicotiana tabacum (Common tobacco)highly similar to ( 547) loc_os07g05000 12007.m04966 protein aldo-keto reductase yakc, putative, expressedTas ARA1 Aldo_ket_red PRK09912 PRK10625 COG4989 no original description	-1.04534
3.5	minor CHO metabolism.others	Potri.010G097800.1	moderately similar to ( 250) AT2G37770 | Symbols: | aldo/keto reductase family protein | chr2:15834888-15836659 FORWARDmoderately similar to ( 217) ALDR_HORVU Aldose reductase (EC 1.1.1.21) (AR) (Aldehyde reductase) - Hordeum vulgare (Barley)moderately similar to ( 248) loc_os01g62870 12001.m43275 protein aldose reductase, putative, expressedARA1 Aldo_ket_red dkgB dkgA Tas no original description	1.08382
3.5.1	minor CHO metabolism.others.Xylose isomerase	Potri.t093900.1	highly similar to ( 809) AT5G57655 | Symbols: | xylose isomerase family protein | chr5:23347030-23349805 FORWARDhighly similar to ( 764) XYLA_HORVU Xylose isomerase (EC 5.3.1.5) - Hordeum vulgare (Barley)highly similar to ( 794) loc_os07g47290 12007.m29315 protein xylose isomerase, putative, expressedPRK05474 XylA PRK12465 PRK12677 no original description	1.54593
3.5	minor CHO metabolism.others	Potri.017G080200.1	moderately similar to ( 403) AT3G47800 | Symbols: | aldose 1-epimerase family protein | chr3:17634971-17636998 FORWARDmoderately similar to ( 388) loc_os02g36600 12002.m08747 protein aldose 1-epimerase precursor, putative, expressedgalM Aldose_epim GalM no original description	1.60613
3.5	minor CHO metabolism.others	Potri.002G034000.1	highly similar to ( 545) AT1G19600 | Symbols: | pfkB-type carbohydrate kinase family protein | chr1:6779085-6780898 FORWARDvery weakly similar to (82.0) ADK_PHYPA Adenosine kinase (EC 2.7.1.20) (AK) (Adenosine 5'-phosphotransferase) - Physcomitrella patens (Moss)highly similar to ( 523) loc_os01g01620 12001.m06807 protein ribokinase, putative, expressedadenosine_kinase KdgK PfkB RbsK ribokinase_g…	1.6468
3.5	minor CHO metabolism.others	Potri.017G080100.1	moderately similar to ( 393) AT3G47800 | Symbols: | aldose 1-epimerase family protein | chr3:17634971-17636998 FORWARDmoderately similar to ( 374) loc_os02g36600 12002.m08747 protein aldose 1-epimerase precursor, putative, expressedgalM Aldose_epim GalM no original description	1.75854
3.5	minor CHO metabolism.others	Potri.001G037700.1	moderately similar to ( 483) AT5G57330 | Symbols: | aldose 1-epimerase family protein | chr5:23218392-23220664 FORWARDhighly similar to ( 502) loc_os04g56290 12004.m35496 protein apospory-associated protein C, putative, expressedCOG0676 Aldose_epim no original description	1.81549
3.6	minor CHO metabolism.callose	Potri.002G058700.1	nearly identical (2942) AT1G06490 | Symbols: ATGSL07, gsl07, atgsl7 | ATGSL07 (glucan synthase-like 7); 1,3-beta-glucan synthase/ transferase, transferring glycosyl groups | chr1:1978762-1989046 FORWARDnearly identical (2017) loc_os03g03610 12003.m34995 protein CALS1, putative, expressedGlucan_synthase no original description	1.18539
3.6	minor CHO metabolism.callose	Potri.011G095100.1	nearly identical (2816) AT3G14570 | Symbols: ATGSL04, gsl04, atgsl4 | ATGSL04 (glucan synthase-like 4); 1,3-beta-glucan synthase/ transferase, transferring glycosyl groups | chr3:4892643-4902628 FORWARDnearly identical (1976) loc_os03g03610 12003.m34995 protein CALS1, putative, expressedGlucan_synthase no original description	2.83438
7.1.3	OPP.oxidative PP.6-phosphogluconate dehydrogenase	Potri.001G095800.1	highly similar to ( 876) AT5G41670 | Symbols: | 6-phosphogluconate dehydrogenase family protein | chr5:16665647-16667110 REVERSEhighly similar to ( 731) loc_os11g29400 12011.m06850 protein 6-phosphogluconate dehydrogenase, decarboxylating, putative, expressedPRK09287 Gnd 6PGD PRK09599 Gnd PRK12490 NAD_binding_2 MmsB no original description	-1.82637
7.1.3	OPP.oxidative PP.6-phosphogluconate dehydrogenase	Potri.014G173100.1	moderately similar to ( 431) AT3G25530 | Symbols: GHBDH, ATGHBDH, GLYR1, GR1 | GLYR1 (GLYOXYLATE REDUCTASE 1); 3-hydroxybutyrate dehydrogenase/ phosphogluconate dehydrogenase (decarboxylating) | chr3:9271949-9273514 REVERSEmoderately similar to ( 417) loc_os02g35500 12002.m08638 protein 2-hydroxy-3-oxopropionate reductase, putative, expressedMmsB garR NAD_binding_2 no original description	-1.7836
7.1.1	OPP.oxidative PP.G6PD	Potri.001G059900.1	highly similar to ( 951) AT5G13110 | Symbols: G6PD2 | G6PD2 (GLUCOSE-6-PHOSPHATE DEHYDROGENASE 2); glucose-6-phosphate dehydrogenase | chr5:4158952-4161640 FORWARDhighly similar to ( 970) G6PDC_TOBAC Glucose-6-phosphate 1-dehydrogenase, chloroplast precursor (EC 1.1.1.49) (G6PD) - Nicotiana tabacum (Common tobacco)highly similar to ( 922) loc_os07g22350 12007.m06520 protein glucose-6-phosphate 1-…	-1.39097
7.1.3	OPP.oxidative PP.6-phosphogluconate dehydrogenase	Potri.001G465600.1	moderately similar to ( 491) AT4G20930 | Symbols: | 3-hydroxyisobutyrate dehydrogenase, putative | chr4:11198627-11201036 REVERSEmoderately similar to ( 438) loc_os06g46372 12006.m32270 protein 3-hydroxyisobutyrate dehydrogenase, mitochondrial precursor, putative, expressedMmsB garR NAD_binding_2 no original description	1.09756
7.1.2	OPP.oxidative PP.6-phosphogluconolactonase	Potri.008G097200.1	moderately similar to ( 385) AT1G13700 | Symbols: | glucosamine/galactosamine-6-phosphate isomerase family protein | chr1:4694475-4695600 REVERSEmoderately similar to ( 366) loc_os07g41280 12007.m079584 protein 6-phosphogluconolactonase, putative, expressed6PGL NagB GlcN6P_deaminase no original description	1.44311
7.1.3	OPP.oxidative PP.6-phosphogluconate dehydrogenase	Potri.015G037000.1	nearly identical (1868) AT1G18270 | Symbols: | ketose-bisphosphate aldolase class-II family protein | chr1:6283634-6293772 REVERSEnearly identical (1714) loc_os06g14740 12006.m06189 protein ketose-bisphosphate aldolases family protein, expressedTBP_aldolase_IIB Fba PRK12857 gatY gatY MmsB F_bP_aldolase PRK08185 PRK06806 PRK05835 PRK07709 PRK08610 kbaY PRK09196 PRK06801 PRK07315 garR PRK07084 gatY…	2.23623
7.2.4	OPP.non-reductive PP.ribose 5-phosphate isomerase	Potri.001G225700.1	moderately similar to ( 369) AT2G01290 | Symbols: | ribose-5-phosphate isomerase | chr2:149192-149989 REVERSEmoderately similar to ( 309) loc_os07g08030 12007.m05261 protein ribose-5-phosphate isomerase, putative, expressedRPI_A PRK00702 RpiA Rib_5-P_isom_A no original description	-2.0467
7.2.4	OPP.non-reductive PP.ribose 5-phosphate isomerase	Potri.005G052000.1	moderately similar to ( 345) AT3G04790 | Symbols: | ribose 5-phosphate isomerase-related | chr3:1313365-1314195 FORWARDmoderately similar to ( 343) loc_os07g08030 12007.m05261 protein ribose-5-phosphate isomerase, putative, expressedRPI_A PRK00702 RpiA Rib_5-P_isom_A no original description	-1.81673
7.2.4	OPP.non-reductive PP.ribose 5-phosphate isomerase	Potri.013G039400.1	moderately similar to ( 361) AT3G04790 | Symbols: | ribose 5-phosphate isomerase-related | chr3:1313365-1314195 FORWARDmoderately similar to ( 358) loc_os07g08030 12007.m05261 protein ribose-5-phosphate isomerase, putative, expressedRPI_A PRK00702 RpiA Rib_5-P_isom_A no original description	-1.57632
7.2.4	OPP.non-reductive PP.ribose 5-phosphate isomerase	Potri.010G115300.1	moderately similar to ( 357) AT2G01290 | Symbols: | ribose-5-phosphate isomerase | chr2:149192-149989 REVERSEmoderately similar to ( 288) loc_os07g08030 12007.m05261 protein ribose-5-phosphate isomerase, putative, expressedRPI_A PRK00702 RpiA Rib_5-P_isom_A no original description	-1.25136
7.2.4	OPP.non-reductive PP.ribose 5-phosphate isomerase	Potri.008G127600.1	moderately similar to ( 352) AT2G01290 | Symbols: | ribose-5-phosphate isomerase | chr2:149192-149989 REVERSEmoderately similar to ( 291) loc_os07g08030 12007.m05261 protein ribose-5-phosphate isomerase, putative, expressedRPI_A PRK00702 RpiA Rib_5-P_isom_A no original description	-1.1912
7.2.2	OPP.non-reductive PP.transaldolase	Potri.003G161900.1	highly similar to ( 636) AT5G13420 | Symbols: | transaldolase, putative | chr5:4302080-4304212 REVERSEhighly similar to ( 618) loc_os01g70170 12001.m13065 protein transaldolase 2, putative, expressedPRK03343 Transaldolase_like PRK09533 Transaldolase PRK03903 Transaldolase MipB no original description	1.25352
17.2.3	hormone metabolism.auxin.induced-regulated-responsive-activated	potri.004g165200.1	weakly similar to ( 119) AT5G18020 | Symbols: | auxin-responsive protein, putative | chr5:5966305-5966580 REVERSEweakly similar to ( 115) AX15A_SOYBN Auxin-induced protein 15A - Glycine max (Soybean)very weakly similar to (84.3) loc_os06g48860 12006.m09412 protein OsSAUR28 - Auxin-responsive SAUR gene family member, expressedAuxin_inducible no original description	-3.18848
17.2.2	hormone metabolism.auxin.signal transduction	potri.013g087000.1	moderately similar to ( 474) AT5G16530 | Symbols: PIN5 | PIN5 (PIN-FORMED 5); auxin:hydrogen symporter/ transporter | chr5:5400735-5402626 FORWARDmoderately similar to ( 392) PIN6_ORYSA Probable auxin efflux carrier component 6 (OsPIN6) - Oryza sativa (Rice)moderately similar to ( 392) loc_os01g69070 12001.m13008 protein auxin efflux carrier component 6, putative, expressedMem_trans no original d…	-3.13967
17.2.3	hormone metabolism.auxin.induced-regulated-responsive-activated	potri.001g119900.1	weakly similar to ( 135) AT4G12410 | Symbols: | auxin-responsive family protein | chr4:7342956-7343429 REVERSEAuxin_inducible no original description	-3.0566
17.2.3	hormone metabolism.auxin.induced-regulated-responsive-activated	potri.002g145300.1	weakly similar to ( 169) AT3G60690 | Symbols: | auxin-responsive family protein | chr3:22435262-22435774 FORWARDAuxin_inducible no original description	-2.84285
17.2.3	hormone metabolism.auxin.induced-regulated-responsive-activated	potri.013g144300.1	highly similar to ( 853) AT4G03400 | Symbols: DFL2, GH3-10 | DFL2 (DWARF IN LIGHT 2) | chr4:1497675-1499729 REVERSEhighly similar to ( 582) GH35_ORYSA Probable indole-3-acetic acid-amido synthetase GH3.5 (EC 6.3.2.-) (Auxin-responsive GH3-like protein 5) (OsGH3-5) - Oryza sativa (Rice)highly similar to ( 582) loc_os05g50890 12005.m27991 protein indole-3-acetic acid-amido synthetase GH3.5, putativ…	-2.76477
17.2.3	hormone metabolism.auxin.induced-regulated-responsive-activated	potri.014g066900.1	weakly similar to ( 184) AT3G60690 | Symbols: | auxin-responsive family protein | chr3:22435262-22435774 FORWARDvery weakly similar to (80.5) loc_os02g42990 12002.m100801 protein OsSAUR11 - Auxin-responsive SAUR gene family member, expressedAuxin_inducible no original description	-2.33794
17.2.3	hormone metabolism.auxin.induced-regulated-responsive-activated	potri.019g002200.1	weakly similar to ( 105) loc_os02g52990 12002.m10329 protein OsSAUR12 - Auxin-responsive SAUR gene family member, expressed no original description	-2.26569
17.2.3	hormone metabolism.auxin.induced-regulated-responsive-activated	potri.001g164300.1	weakly similar to ( 104) AT1G72430 | Symbols: | auxin-responsive protein-related | chr1:27265150-27265509 REVERSEvery weakly similar to (84.3) loc_os08g35110 12008.m07500 protein OsSAUR33 - Auxin-responsive SAUR gene family member, expressed no original description	-2.05823
17.2.3	hormone metabolism.auxin.induced-regulated-responsive-activated	potri.009g126000.1	weakly similar to ( 176) AT4G34760 | Symbols: | auxin-responsive family protein | chr4:16582471-16582794 REVERSEvery weakly similar to (88.2) AX15A_SOYBN Auxin-induced protein 15A - Glycine max (Soybean)weakly similar to ( 108) loc_os02g24700 12002.m07617 protein OsSAUR8 - Auxin-responsive SAUR gene family member, expressedAuxin_inducible no original description	-2.00158
17.2.3	hormone metabolism.auxin.induced-regulated-responsive-activated	potri.004g165000.1	weakly similar to ( 118) AT4G38840 | Symbols: | auxin-responsive protein, putative | chr4:18125174-18125473 REVERSEweakly similar to ( 115) A10A5_SOYBN Auxin-induced protein 10A5 - Glycine max (Soybean)very weakly similar to (82.4) loc_os06g48860 12006.m09412 protein OsSAUR28 - Auxin-responsive SAUR gene family member, expressedAuxin_inducible no original description	-1.76631
17.2.3	hormone metabolism.auxin.induced-regulated-responsive-activated	potri.006g015000.1	moderately similar to ( 488) AT5G47530 | Symbols: | auxin-responsive protein, putative | chr5:19281471-19282870 FORWARDmoderately similar to ( 358) loc_os03g09900 12003.m06444 protein membrane protein, putative, expressedDUF568 B561 no original description	-1.63158
17.2.3	hormone metabolism.auxin.induced-regulated-responsive-activated	potri.002g249300.1	moderately similar to ( 444) AT3G25290 | Symbols: | auxin-responsive family protein | chr3:9208955-9210353 FORWARDmoderately similar to ( 324) loc_os03g09900 12003.m06444 protein membrane protein, putative, expressedDUF568 B561 no original description	-1.61683
17.2.3	hormone metabolism.auxin.induced-regulated-responsive-activated	potri.002g168200.1	highly similar to ( 790) AT2G46370 | Symbols: JAR1, FIN219 | JAR1 (JASMONATE RESISTANT 1); ATP binding / adenylyltransferase/ catalytic/ jasmonate-amino synthetase | chr2:19034579-19036369 FORWARDhighly similar to ( 809) GH35_ORYSA Probable indole-3-acetic acid-amido synthetase GH3.5 (EC 6.3.2.-) (Auxin-responsive GH3-like protein 5) (OsGH3-5) - Oryza sativa (Rice)highly similar to ( 809) loc_os0…	-1.53442
17.2.3	hormone metabolism.auxin.induced-regulated-responsive-activated	potri.009g126700.1	weakly similar to ( 122) AT4G38840 | Symbols: | auxin-responsive protein, putative | chr4:18125174-18125473 REVERSEweakly similar to ( 130) ARG7_PHAAU Indole-3-acetic acid-induced protein ARG7 - Phaseolus aureus (Mung bean) (Vigna radiata)Auxin_inducible no original description	-1.41092
17.2.3	hormone metabolism.auxin.induced-regulated-responsive-activated	potri.001g306300.1	weakly similar to ( 107) loc_os02g52990 12002.m10329 protein OsSAUR12 - Auxin-responsive SAUR gene family member, expressed no original description	-1.40642
17.2.3	hormone metabolism.auxin.induced-regulated-responsive-activated	potri.002g249200.1	weakly similar to ( 150) AT3G07390 | Symbols: AIR12 | AIR12; extracellular matrix structural constituent | chr3:2365452-2366273 FORWARDweakly similar to ( 130) loc_os08g41290 12008.m08107 protein AIR12, putative, expressedDUF568 no original description	-1.19415
17.2.3	hormone metabolism.auxin.induced-regulated-responsive-activated	potri.004g113500.1	highly similar to ( 802) AT5G15740 | Symbols: | unknown protein | chr5:5134788-5136956 REVERSEhighly similar to ( 759) loc_os06g17390 12006.m06451 protein auxin-independent growth promoter, putative, expressedDUF246 no original description	-1.19103
17.2.3	hormone metabolism.auxin.induced-regulated-responsive-activated	potri.009g125900.1	weakly similar to ( 156) AT1G75590 | Symbols: | auxin-responsive family protein | chr1:28383250-28383714 REVERSEweakly similar to ( 101) loc_os04g56680 12004.m10555 protein OsSAUR22 - Auxin-responsive SAUR gene family member, expressedAuxin_inducible no original description	-1.13615
17.2.3	hormone metabolism.auxin.induced-regulated-responsive-activated	potri.004g164400.1	weakly similar to ( 180) AT4G34760 | Symbols: | auxin-responsive family protein | chr4:16582471-16582794 REVERSEvery weakly similar to (89.7) AX15A_SOYBN Auxin-induced protein 15A - Glycine max (Soybean)weakly similar to ( 105) loc_os02g24700 12002.m07617 protein OsSAUR8 - Auxin-responsive SAUR gene family member, expressedAuxin_inducible no original description	-1.08453
17.2.3	hormone metabolism.auxin.induced-regulated-responsive-activated	potri.009g140900.1	weakly similar to ( 131) AT1G29510 | Symbols: SAUR68 | SAUR68 (SMALL AUXIN UPREGULATED 68) | chr1:10322683-10323114 FORWARDweakly similar to ( 111) loc_os09g37400 12009.m06687 protein OsSAUR45 - Auxin-responsive SAUR gene family member, expressed no original description	-1.0577
17.2.3	hormone metabolism.auxin.induced-regulated-responsive-activated	potri.009g126300.1	weakly similar to ( 119) AT5G18060 | Symbols: | auxin-responsive protein, putative | chr5:5976030-5976302 FORWARDweakly similar to ( 117) ARG7_PHAAU Indole-3-acetic acid-induced protein ARG7 - Phaseolus aureus (Mung bean) (Vigna radiata)Auxin_inducible no original description	-0.945902
17.2.3	hormone metabolism.auxin.induced-regulated-responsive-activated	potri.009g141200.1	weakly similar to ( 127) AT1G29460 | Symbols: | auxin-responsive protein, putative | chr1:10307609-10308055 REVERSEweakly similar to ( 120) loc_os09g37400 12009.m06687 protein OsSAUR45 - Auxin-responsive SAUR gene family member, expressed no original description	-0.921364
17.2.3	hormone metabolism.auxin.induced-regulated-responsive-activated	potri.007g011000.1	highly similar to ( 788) AT5G65470 | Symbols: | unknown protein | chr5:26172432-26174904 FORWARDhighly similar to ( 756) loc_os09g24570 12009.m05611 protein psRT17-1 like protein, putative, expressedDUF246 no original description	-0.75244
17.2.3	hormone metabolism.auxin.induced-regulated-responsive-activated	potri.010g250600.1	highly similar to ( 580) AT1G51630 | Symbols: | unknown protein | chr1:19142141-19144082 REVERSEmoderately similar to ( 414) loc_os09g32320 12009.m06320 protein expressed proteinDUF246 no original description	-0.68608
17.2.1	hormone metabolism.auxin.synthesis-degradation	potri.015g004000.1	highly similar to ( 515) AT5G54140 | Symbols: ILL3 | ILL3; IAA-amino acid conjugate hydrolase/ metallopeptidase | chr5:21965833-21967834 FORWARDhighly similar to ( 506) loc_os04g44110 12004.m09369 protein IAA-amino acid hydrolase ILR1-like 3 precursor, putative, expressedAbgB Peptidase_M20 PRK08651 ArgE no original description	-0.633992
17.2.2	hormone metabolism.auxin.signal transduction	potri.002g207800.1	highly similar to ( 941) AT3G62980 | Symbols: TIR1 | TIR1 (TRANSPORT INHIBITOR RESPONSE 1); auxin binding / protein binding / ubiquitin-protein ligase | chr3:23273479-23276181 REVERSEhighly similar to ( 686) loc_os04g32460 12004.m35129 protein transport inhibitor response 1 protein, putative, expressed no original description	-0.603822
17.2.3	hormone metabolism.auxin.induced-regulated-responsive-activated	potri.001g403000.1	moderately similar to ( 437) AT4G27450 | Symbols: | unknown protein | chr4:13727665-13728683 REVERSEweakly similar to ( 120) TSJT1_TOBAC Stem-specific protein TSJT1 - Nicotiana tabacum (Common tobacco)moderately similar to ( 220) loc_os03g58170 12003.m34944 protein stem-specific protein TSJT1, putative, expressedWali7 Gn_AT_II no original description	0.577695
17.2.3	hormone metabolism.auxin.induced-regulated-responsive-activated	potri.019g036600.1	highly similar to ( 877) AT3G03810 | Symbols: EDA30 | EDA30 (embryo sac development arrest 30) | chr3:972190-975901 REVERSEhighly similar to ( 735) loc_os05g04190 12005.m083565 protein auxin-independent growth promoter protein, putative, expressedDUF246 no original description	0.740814
17.2.2	hormone metabolism.auxin.signal transduction	potri.010g112800.1	highly similar to ( 925) AT1G70940 | Symbols: PIN3, ATPIN3 | PIN3 (PIN-FORMED 3); auxin:hydrogen symporter/ transporter | chr1:26743170-26745871 FORWARDhighly similar to ( 739) PIN1C_ORYSA Probable auxin efflux carrier component 1c (OsPIN1c) - Oryza sativa (Rice)highly similar to ( 739) loc_os06g12610 12006.m05977 protein auxin efflux carrier component 1c, putative, expressedMem_trans no original…	0.745483
17.2.3	hormone metabolism.auxin.induced-regulated-responsive-activated	potri.010g076600.1	moderately similar to ( 306) AT1G17350 | Symbols: | auxin-induced-related / indole-3-acetic acid induced-related | chr1:5942391-5944330 FORWARDmoderately similar to ( 290) loc_os01g52720 12001.m11445 protein NADH dehydrogenase 1 alpha subcomplex, assembly factor 1, putative, expressedCIA30 no original description	0.762696
17.2.3	hormone metabolism.auxin.induced-regulated-responsive-activated	potri.001g052100.1	highly similar to ( 598) AT1G04690 | Symbols: KAB1, KV-BETA1 | KAB1 (POTASSIUM CHANNEL BETA SUBUNIT); oxidoreductase/ potassium channel | chr1:1313662-1315420 FORWARDhighly similar to ( 565) KCAB_ORYSA Probable voltage-gated potassium channel subunit beta (K(+) channel subunit beta) - Oryza sativa (Rice)highly similar to ( 565) loc_os02g57240 12002.m10746 protein voltage-gated potassium channel b…	0.841107
17.2.3	hormone metabolism.auxin.induced-regulated-responsive-activated	potri.010g081600.1	moderately similar to ( 385) AT5G43830 | Symbols: | unknown protein | chr5:17622593-17624239 REVERSEweakly similar to ( 120) TSJT1_TOBAC Stem-specific protein TSJT1 - Nicotiana tabacum (Common tobacco)moderately similar to ( 331) loc_os03g53270 12003.m35408 protein stem-specific protein TSJT1, putative, expressedWali7 no original description	0.889906
17.2.3	hormone metabolism.auxin.induced-regulated-responsive-activated	potri.011g068300.1	highly similar to ( 728) AT1G29200 | Symbols: | unknown protein | chr1:10208724-10210488 FORWARDhighly similar to ( 608) loc_os06g35410 12006.m08078 protein growth regulator, putative, expressedDUF246 no original description	0.891075
17.2.3	hormone metabolism.auxin.induced-regulated-responsive-activated	potri.017g101300.1	highly similar to ( 762) AT5G15740 | Symbols: | unknown protein | chr5:5134788-5136956 REVERSEhighly similar to ( 709) loc_os06g17390 12006.m06451 protein auxin-independent growth promoter, putative, expressedDUF246 no original description	0.960868
17.2.3	hormone metabolism.auxin.induced-regulated-responsive-activated	potri.008g158400.1	moderately similar to ( 380) AT5G43830 | Symbols: | unknown protein | chr5:17622593-17624239 REVERSEweakly similar to ( 121) TSJT1_TOBAC Stem-specific protein TSJT1 - Nicotiana tabacum (Common tobacco)moderately similar to ( 332) loc_os03g53270 12003.m35408 protein stem-specific protein TSJT1, putative, expressedWali7 no original description	0.989064
17.2.1	hormone metabolism.auxin.synthesis-degradation	potri.016g074100.1	moderately similar to ( 500) AT3G02875 | Symbols: ILR1 | ILR1 (IAA-LEUCINE RESISTANT 1); IAA-Leu conjugate hydrolase/ IAA-Phe conjugate hydrolase/ metallopeptidase | chr3:631993-633859 FORWARDhighly similar to ( 508) loc_os07g14590 12007.m05904 protein IAA-amino acid hydrolase ILR1 precursor, putative, expressedAbgB Peptidase_M20 no original description	1.05731
17.2.3	hormone metabolism.auxin.induced-regulated-responsive-activated	potri.004g183200.1	highly similar to ( 705) AT1G76270 | Symbols: | unknown protein | chr1:28613554-28616537 REVERSEhighly similar to ( 662) loc_os04g47520 12004.m35417 protein auxin-independent growth promoter, putative, expressedDUF246 no original description	1.09812
17.2.3	hormone metabolism.auxin.induced-regulated-responsive-activated	potri.004g113200.1	highly similar to ( 893) AT3G30300 | Symbols: | FUNCTIONS IN: molecular_function unknown; INVOLVED IN: biological_process unknown; LOCATED IN: endomembrane system; EXPRESSED IN: 22 plant structures; EXPRESSED DURING: 13 growth stages; CONTAINS InterPro DOMAIN/s: Protein of unknown function DUF246, plant (InterPro:IPR004348); BEST Arabidopsis thaliana protein match is: EDA30 (embryo sac developmen…	1.21037
17.2.3	hormone metabolism.auxin.induced-regulated-responsive-activated	potri.014g098700.1	moderately similar to ( 406) AT3G61750 | Symbols: | auxin-responsive protein -related | chr3:22857897-22859254 REVERSEmoderately similar to ( 358) loc_os01g48850 12001.m11074 protein dopamine beta-monooxygenase, putative, expressedB561 no original description	1.29377
17.2.3	hormone metabolism.auxin.induced-regulated-responsive-activated	potri.003g077500.1	highly similar to ( 782) AT4G16650 | Symbols: | unknown protein | chr4:9372727-9375910 FORWARDhighly similar to ( 686) loc_os04g46570 12004.m35405 protein growth regulator like protein, putative, expressedDUF246 no original description	1.35744
17.2.2	hormone metabolism.auxin.signal transduction	potri.005g187500.1	highly similar to ( 691) AT1G77110 | Symbols: PIN6 | PIN6 (PIN-FORMED 6); auxin:hydrogen symporter/ transporter | chr1:28970855-28974408 FORWARDmoderately similar to ( 488) PIN1_ORYSA Auxin efflux carrier component 1 (OsPIN1) (Ethylene insensitive root 1 homolog) - Oryza sativa (Rice)moderately similar to ( 488) loc_os02g50960 12002.m33866 protein auxin efflux carrier component 1, putative, expre…	1.40885
17.2.3	hormone metabolism.auxin.induced-regulated-responsive-activated	potri.008g130600.1	highly similar to ( 911) AT2G01480 | Symbols: | unknown protein | chr2:216980-220341 FORWARDhighly similar to ( 631) loc_os05g38490 12005.m08028 protein growth regulator protein, putativeDUF246 no original description	1.43235
17.2.3	hormone metabolism.auxin.induced-regulated-responsive-activated	potri.016g109700.1	highly similar to ( 740) AT2G37980 | Symbols: | unknown protein | chr2:15894162-15897452 REVERSEhighly similar to ( 598) loc_os01g63230 12001.m12439 protein axi 1 like protein, putative, expressedDUF246 no original description	1.54356
17.2.3	hormone metabolism.auxin.induced-regulated-responsive-activated	potri.008g158300.1	moderately similar to ( 328) AT1G60680 | Symbols: | aldo/keto reductase family protein | chr1:22347824-22349236 REVERSEmoderately similar to ( 296) A115_TOBAC Auxin-induced protein PCNT115 - Nicotiana tabacum (Common tobacco)moderately similar to ( 401) loc_os10g28320 12010.m22021 protein auxin-induced protein PCNT115, putative, expressedTas Aldo_ket_red ARA1 PRK09912 COG4989 PRK10376 PRK10625 dk…	1.56371
17.2.3	hormone metabolism.auxin.induced-regulated-responsive-activated	potri.002g024500.1	weakly similar to ( 194) AT1G75590 | Symbols: | auxin-responsive family protein | chr1:28383250-28383714 REVERSEweakly similar to ( 106) loc_os04g56680 12004.m10555 protein OsSAUR22 - Auxin-responsive SAUR gene family member, expressedAuxin_inducible no original description	1.84729
17.2.2	hormone metabolism.auxin.signal transduction	potri.015g038700.1	highly similar to ( 846) AT1G73590 | Symbols: PIN1, ATPIN1 | PIN1 (PIN-FORMED 1); transporter | chr1:27659772-27662876 FORWARDhighly similar to ( 853) PIN1C_ORYSA Probable auxin efflux carrier component 1c (OsPIN1c) - Oryza sativa (Rice)highly similar to ( 853) loc_os06g12610 12006.m05977 protein auxin efflux carrier component 1c, putative, expressedMem_trans no original description	1.93031
17.2.3	hormone metabolism.auxin.induced-regulated-responsive-activated	potri.002g234300.1	highly similar to ( 544) AT1G60710 | Symbols: ATB2 | ATB2; oxidoreductase | chr1:22355073-22356627 REVERSEmoderately similar to ( 496) A115_TOBAC Auxin-induced protein PCNT115 - Nicotiana tabacum (Common tobacco)highly similar to ( 555) loc_os04g26910 12004.m07816 protein auxin-induced protein PCNT115, putative, expressedTas Aldo_ket_red ARA1 PRK10376 COG4989 PRK10625 PRK09912 COG1453 dkgB no ori…	1.97894
17.2.3	hormone metabolism.auxin.induced-regulated-responsive-activated	potri.t131700.1	highly similar to ( 545) AT1G60710 | Symbols: ATB2 | ATB2; oxidoreductase | chr1:22355073-22356627 REVERSEmoderately similar to ( 496) A115_TOBAC Auxin-induced protein PCNT115 - Nicotiana tabacum (Common tobacco)highly similar to ( 555) loc_os04g26910 12004.m07816 protein auxin-induced protein PCNT115, putative, expressedTas Aldo_ket_red ARA1 PRK10376 COG4989 PRK10625 PRK09912 COG1453 dkgB no ori…	2.01321
17.2.3	hormone metabolism.auxin.induced-regulated-responsive-activated	potri.014g095500.1	highly similar to ( 795) AT2G46370 | Symbols: JAR1, FIN219 | JAR1 (JASMONATE RESISTANT 1); ATP binding / adenylyltransferase/ catalytic/ jasmonate-amino synthetase | chr2:19034579-19036369 FORWARDhighly similar to ( 805) GH35_ORYSA Probable indole-3-acetic acid-amido synthetase GH3.5 (EC 6.3.2.-) (Auxin-responsive GH3-like protein 5) (OsGH3-5) - Oryza sativa (Rice)highly similar to ( 805) loc_os0…	2.01415
17.2.3	hormone metabolism.auxin.induced-regulated-responsive-activated	potri.009g092900.1	nearly identical (1009) AT2G14960 | Symbols: GH3.1 | GH3.1 | chr2:6451659-6453670 REVERSEhighly similar to ( 917) GH38_ORYSA Probable indole-3-acetic acid-amido synthetase GH3.8 (EC 6.3.2.-) (Auxin-responsive GH3-like protein 8) (OsGH3-8) - Oryza sativa (Rice)highly similar to ( 917) loc_os07g40290 12007.m08271 protein indole-3-acetic acid-amido synthetase GH3.8, putative, expressedGH3 no origina…	2.05153
17.2.3	hormone metabolism.auxin.induced-regulated-responsive-activated	potri.004g165800.1	weakly similar to ( 147) AT4G34770 | Symbols: | auxin-responsive family protein | chr4:16591352-16591666 FORWARDvery weakly similar to (95.9) ARG7_PHAAU Indole-3-acetic acid-induced protein ARG7 - Phaseolus aureus (Mung bean) (Vigna radiata)very weakly similar to (80.1) loc_os08g02520 12008.m04396 protein OsSAUR31 - Auxin-responsive SAUR gene family member, expressedAuxin_inducible no original de…	2.20615
17.2.3	hormone metabolism.auxin.induced-regulated-responsive-activated	potri.011g122100.1	moderately similar to ( 427) AT4G27450 | Symbols: | unknown protein | chr4:13727665-13728683 REVERSEweakly similar to ( 115) TSJT1_TOBAC Stem-specific protein TSJT1 - Nicotiana tabacum (Common tobacco)moderately similar to ( 215) loc_os03g58170 12003.m34944 protein stem-specific protein TSJT1, putative, expressedWali7 no original description	2.29012
17.2.3	hormone metabolism.auxin.induced-regulated-responsive-activated	potri.004g040600.1	moderately similar to ( 366) AT4G27450 | Symbols: | unknown protein | chr4:13727665-13728683 REVERSEweakly similar to ( 122) TSJT1_TOBAC Stem-specific protein TSJT1 - Nicotiana tabacum (Common tobacco)moderately similar to ( 213) loc_os03g53270 12003.m35408 protein stem-specific protein TSJT1, putative, expressedWali7 no original description	2.34397
17.2.2	hormone metabolism.auxin.signal transduction	potri.016g035300.1	highly similar to ( 725) AT1G73590 | Symbols: PIN1, ATPIN1 | PIN1 (PIN-FORMED 1); transporter | chr1:27659772-27662876 FORWARDhighly similar to ( 745) PIN1C_ORYSA Probable auxin efflux carrier component 1c (OsPIN1c) - Oryza sativa (Rice)highly similar to ( 745) loc_os06g12610 12006.m05977 protein auxin efflux carrier component 1c, putative, expressedMem_trans no original description	2.46036
17.2.1	hormone metabolism.auxin.synthesis-degradation	potri.002g082400.1	highly similar to ( 605) AT1G44350 | Symbols: ILL6 | ILL6; IAA-amino acid conjugate hydrolase/ metallopeptidase | chr1:16834749-16838201 REVERSEhighly similar to ( 541) loc_os06g47620 12006.m09288 protein IAA-amino acid hydrolase ILR1-like 6 precursor, putative, expressedAbgB Peptidase_M20 no original description	2.59587
17.2.1	hormone metabolism.auxin.synthesis-degradation	potri.005g178900.1	highly similar to ( 594) AT1G44350 | Symbols: ILL6 | ILL6; IAA-amino acid conjugate hydrolase/ metallopeptidase | chr1:16834749-16838201 REVERSEhighly similar to ( 539) loc_os06g47620 12006.m09288 protein IAA-amino acid hydrolase ILR1-like 6 precursor, putative, expressedAbgB Peptidase_M20 no original description	2.61838
17.2.3	hormone metabolism.auxin.induced-regulated-responsive-activated	potri.007g012800.1	weakly similar to ( 163) AT4G34760 | Symbols: | auxin-responsive family protein | chr4:16582471-16582794 REVERSEvery weakly similar to (85.1) AX15A_SOYBN Auxin-induced protein 15A - Glycine max (Soybean)very weakly similar to (98.6) loc_os02g24700 12002.m07617 protein OsSAUR8 - Auxin-responsive SAUR gene family member, expressedAuxin_inducible no original description	3.07511
17.2.3	hormone metabolism.auxin.induced-regulated-responsive-activated	potri.011g049900.1	moderately similar to ( 381) AT4G27450 | Symbols: | unknown protein | chr4:13727665-13728683 REVERSEweakly similar to ( 116) TSJT1_TOBAC Stem-specific protein TSJT1 - Nicotiana tabacum (Common tobacco)moderately similar to ( 215) loc_os03g53270 12003.m35408 protein stem-specific protein TSJT1, putative, expressedWali7 no original description	3.25997
17.2.3	hormone metabolism.auxin.induced-regulated-responsive-activated	potri.001g298300.1	nearly identical (1011) AT2G14960 | Symbols: GH3.1 | GH3.1 | chr2:6451659-6453670 REVERSEhighly similar to ( 925) GH38_ORYSA Probable indole-3-acetic acid-amido synthetase GH3.8 (EC 6.3.2.-) (Auxin-responsive GH3-like protein 8) (OsGH3-8) - Oryza sativa (Rice)highly similar to ( 925) loc_os07g40290 12007.m08271 protein indole-3-acetic acid-amido synthetase GH3.8, putative, expressedGH3 no origina…	3.4183
17.2.3	hormone metabolism.auxin.induced-regulated-responsive-activated	potri.006g137000.1	weakly similar to ( 129) AT5G20820 | Symbols: | auxin-responsive protein-related | chr5:7046911-7047294 REVERSEweakly similar to ( 116) loc_os08g35110 12008.m07500 protein OsSAUR33 - Auxin-responsive SAUR gene family member, expressed no original description	3.57546
21.2.2	redox.ascorbate and glutathione.glutathione	Potri.005G082800.1	highly similar to ( 768) AT4G39640 | Symbols: GGT1 | GGT1 (GAMMA-GLUTAMYL TRANSPEPTIDASE 1); gamma-glutamyltransferase/ glutathione gamma-glutamylcysteinyltransferase | chr4:18400608-18402861 FORWARDhighly similar to ( 778) loc_os04g38450 12004.m08835 protein gamma-glutamyltranspeptidase 1 precursor, putative, expressedG_glu_transpept Ggt ggt no original description	-2.23408
21.2.1	redox.ascorbate and glutathione.ascorbate	Potri.001G346200.1	highly similar to ( 719) AT3G27820 | Symbols: ATMDAR4, MDAR4 | MDAR4 (MONODEHYDROASCORBATE REDUCTASE 4); monodehydroascorbate reductase (NADH) | chr3:10315249-10317881 FORWARDmoderately similar to ( 442) MDAR_PEA Monodehydroascorbate reductase (EC 1.6.5.4) (MDAR) (Ascorbate free radical reductase) (AFR reductase) - Pisum sativum (Garden pea)highly similar to ( 677) loc_os02g47800 12002.m09814 pro…	-1.85016
21.2	redox.ascorbate and glutathione	Potri.012G141000.1	moderately similar to ( 258) AT4G25570 | Symbols: ACYB-2 | ACYB-2; carbon-monoxide oxygenase | chr4:13053887-13055518 REVERSEmoderately similar to ( 238) loc_os02g42890 12002.m09324 protein cytochrome b561, putative, expressedCytochrom_B561 B561 no original description	-1.84203
21.2.2	redox.ascorbate and glutathione.glutathione	Potri.006G265400.1	moderately similar to ( 324) AT2G25080 | Symbols: ATGPX1 | ATGPX1 (GLUTATHIONE PEROXIDASE 1); glutathione peroxidase | chr2:10668134-10669828 FORWARDmoderately similar to ( 299) GPX1_PEA Phospholipid hydroperoxide glutathione peroxidase, chloroplast precursor (EC 1.11.1.12) (PHGPx) - Pisum sativum (Garden pea)moderately similar to ( 303) loc_os06g08670 12006.m05586 protein phospholipid hydroperox…	-1.68349
21.2.1	redox.ascorbate and glutathione.ascorbate	Potri.005G161900.1	moderately similar to ( 429) AT4G09010 | Symbols: APX4 | APX4 (ASCORBATE PEROXIDASE 4); heme binding / peroxidase | chr4:5777502-5779338 REVERSEmoderately similar to ( 412) loc_os04g51300 12004.m10026 protein L-ascorbate peroxidase, chloroplast precursor, putative, expressedascorbate_peroxidase no original description	-1.31472
21.2.1.2	redox.ascorbate and glutathione.ascorbate.GDP-L-galactose-hexose-1-phosphate guanyltransferase	Potri.001G355600.1	highly similar to ( 627) AT4G26850 | Symbols: VTC2 | VTC2 (vitamin c defective 2); GDP-D-glucose phosphorylase/ GDP-galactose:glucose-1-phosphate guanyltransferase/ GDP-galactose:mannose-1-phosphate guanyltransferase/ GDP-galactose:myoinositol-1-phosphate guanyltransferase/ galactose-1-phosphate guanylyltra | chr4:13499262-13501145 REVERSEhighly similar to ( 548) loc_os12g08810 12012.m04867 prote…	-1.23396
21.2.1	redox.ascorbate and glutathione.ascorbate	Potri.008G049300.1	moderately similar to ( 331) AT1G75270 | Symbols: DHAR2 | DHAR2 (DEHYDROASCORBATE REDUCTASE 2); glutathione binding / glutathione dehydrogenase (ascorbate) | chr1:28250255-28251237 REVERSEmoderately similar to ( 293) loc_os05g02530 12005.m04789 protein chloride intracellular channel 6, putative, expressedGST_C_DHAR GST_C_CLIC Gst no original description	-1.20461
21.2.1.2	redox.ascorbate and glutathione.ascorbate.GDP-L-galactose-hexose-1-phosphate guanyltransferase	Potri.011G087200.1	highly similar to ( 635) AT4G26850 | Symbols: VTC2 | VTC2 (vitamin c defective 2); GDP-D-glucose phosphorylase/ GDP-galactose:glucose-1-phosphate guanyltransferase/ GDP-galactose:mannose-1-phosphate guanyltransferase/ GDP-galactose:myoinositol-1-phosphate guanyltransferase/ galactose-1-phosphate guanylyltra | chr4:13499262-13501145 REVERSEhighly similar to ( 575) loc_os12g08810 12012.m04867 prote…	-1.13388
21.2	redox.ascorbate and glutathione	Potri.001G314200.1	weakly similar to ( 194) AT2G32720 | Symbols: B5 #4, ATCB5-B, CB5-B | CB5-B (CYTOCHROME B5 ISOFORM B); heme binding | chr2:13877013-13878447 REVERSEweakly similar to ( 192) CYB5_TOBAC Cytochrome b5 - Nicotiana tabacum (Common tobacco)weakly similar to ( 181) loc_os05g01820 12005.m04718 protein cytochrome b5, putative, expressedCyt-b5 CYB5 no original description	1.30967
21.2	redox.ascorbate and glutathione	Potri.005G204300.1	moderately similar to ( 233) AT4G18260 | Symbols: | cytochrome B561-related | chr4:10093524-10097337 REVERSEmoderately similar to ( 207) loc_os05g49040 12005.m27467 protein expressed proteinB561 no original description	2.5541
30.1	signalling.in sugar and nutrient physiology	potri.004g052400.1	moderately similar to ( 424) AT2G29100 | Symbols: ATGLR2.9, GLR2.9 | ATGLR2.9; intracellular ligand-gated ion channel | chr2:12501092-12504912 REVERSEmoderately similar to ( 365) GLR31_ORYSA Glutamate receptor 3.1 precursor (Ligand-gated ion channel 3.1) - Oryza sativa (Rice)moderately similar to ( 450) loc_os06g06130 12006.m05339 protein glutamate receptor 2.1 precursor, putativeLig_chan ANF_rec…	-2.5072
30.1	signalling.in sugar and nutrient physiology	potri.004g052500.1	moderately similar to ( 438) AT2G29100 | Symbols: ATGLR2.9, GLR2.9 | ATGLR2.9; intracellular ligand-gated ion channel | chr2:12501092-12504912 REVERSEmoderately similar to ( 370) GLR31_ORYSA Glutamate receptor 3.1 precursor (Ligand-gated ion channel 3.1) - Oryza sativa (Rice)moderately similar to ( 457) loc_os06g06130 12006.m05339 protein glutamate receptor 2.1 precursor, putativeLig_chan ANF_rec…	-2.21505
30.1	signalling.in sugar and nutrient physiology	potri.009g167800.1	moderately similar to ( 490) AT2G17230 | Symbols: EXL5 | EXL5 (EXORDIUM LIKE 5) | chr2:7494892-7495983 REVERSEmoderately similar to ( 345) loc_os06g04250 12006.m05154 protein phi-1-like phosphate-induced protein, putative, expressedPhi_1 no original description	-1.65913
30.1	signalling.in sugar and nutrient physiology	potri.009g168300.1	nearly identical (1120) AT4G35290 | Symbols: GLUR2, GLR3.2, ATGLR3.2, ATGLUR2 | GLUR2 (GLUTAMATE RECEPTOR 2); intracellular ligand-gated ion channel | chr4:16790290-16793461 FORWARDhighly similar to ( 932) GLR31_ORYSA Glutamate receptor 3.1 precursor (Ligand-gated ion channel 3.1) - Oryza sativa (Rice)highly similar to ( 932) loc_os04g49570 12004.m101438 protein glutamate receptor 3.3 precursor, …	-1.59838
30.1	signalling.in sugar and nutrient physiology	potri.004g206600.1	moderately similar to ( 475) AT2G17230 | Symbols: EXL5 | EXL5 (EXORDIUM LIKE 5) | chr2:7494892-7495983 REVERSEmoderately similar to ( 333) loc_os06g04250 12006.m05154 protein phi-1-like phosphate-induced protein, putative, expressedPhi_1 no original description	-1.38901
30.1	signalling.in sugar and nutrient physiology	potri.005g163700.1	moderately similar to ( 407) AT4G08950 | Symbols: EXO | EXO (EXORDIUM) | chr4:5740378-5741322 FORWARDmoderately similar to ( 331) loc_os02g52040 12002.m10235 protein phi-1-like phosphate-induced protein, putative, expressedPhi_1 no original description	-1.27042
30.1	signalling.in sugar and nutrient physiology	potri.004g052600.1	moderately similar to ( 383) AT2G29100 | Symbols: ATGLR2.9, GLR2.9 | ATGLR2.9; intracellular ligand-gated ion channel | chr2:12501092-12504912 REVERSEmoderately similar to ( 300) GLR31_ORYSA Glutamate receptor 3.1 precursor (Ligand-gated ion channel 3.1) - Oryza sativa (Rice)moderately similar to ( 408) loc_os09g25960 12009.m05748 protein glutamate receptor 2.7 precursor, putativeLig_chan ANF_rec…	-1.03041
30.1	signalling.in sugar and nutrient physiology	potri.009g066000.1	highly similar to ( 672) AT1G08490 | Symbols: ATSUFS, SUFS, ATCPNIFS, ATNFS2, CPNIFS | CPNIFS (CHLOROPLASTIC NIFS-LIKE CYSTEINE DESULFURASE); cysteine desulfurase/ selenocysteine lyase/ transaminase | chr1:2685980-2688547 REVERSEhighly similar to ( 619) loc_os12g18900 12012.m05843 protein cysteine desulfurase, putative, expressedcsdA Aminotran_5 PRK09295 PRK10874 NifS PRK02948 no original descrip…	-0.841475
30.1	signalling.in sugar and nutrient physiology	potri.005g066300.1	nearly identical (1046) AT2G13440 | Symbols: | glucose-inhibited division family A protein | chr2:5593270-5598296 REVERSEnearly identical (1049) loc_os01g72980 12001.m150850 protein tRNA uridine 5-carboxymethylaminomethyl modification enzyme gidA, putative, expressedPRK05192 GidA GIDA no original description	-0.80582
30.1	signalling.in sugar and nutrient physiology	potri.005g102700.1	highly similar to ( 812) AT3G51480 | Symbols: ATGLR3.6, GLR3.6 | ATGLR3.6 (GLUTAMATE RECEPTOR 3.6); intracellular ligand-gated ion channel | chr3:19101256-19104681 FORWARDhighly similar to ( 722) GLR31_ORYSA Glutamate receptor 3.1 precursor (Ligand-gated ion channel 3.1) - Oryza sativa (Rice)highly similar to ( 733) loc_os02g02540 12002.m05603 protein glutamate receptor 3.3 precursor, putative, e…	-0.791638
30.1	signalling.in sugar and nutrient physiology	potri.002g098600.1	moderately similar to ( 395) AT4G08950 | Symbols: EXO | EXO (EXORDIUM) | chr4:5740378-5741322 FORWARDmoderately similar to ( 345) loc_os02g52040 12002.m10235 protein phi-1-like phosphate-induced protein, putative, expressedPhi_1 no original description	-0.790893
30.1	signalling.in sugar and nutrient physiology	potri.002g230000.1	highly similar to ( 874) AT1G05200 | Symbols: ATGLR3.4, GLR3.4, GLUR3 | ATGLR3.4; intracellular ligand-gated ion channel | chr1:1505642-1509002 FORWARDhighly similar to ( 718) GLR31_ORYSA Glutamate receptor 3.1 precursor (Ligand-gated ion channel 3.1) - Oryza sativa (Rice)highly similar to ( 790) loc_os06g46670 12006.m32152 protein glutamate receptor 3.4 precursor, putative, expressedANF_receptor…	-0.71637
30.1	signalling.in sugar and nutrient physiology	potri.017g051700.1	moderately similar to ( 423) AT5G64260 | Symbols: EXL2 | EXL2 (EXORDIUM LIKE 2) | chr5:25703980-25704897 FORWARDmoderately similar to ( 313) loc_os08g37840 12008.m07769 protein PHI-1, putative, expressedPhi_1 no original description	0.969957
30.1	signalling.in sugar and nutrient physiology	potri.015g129700.1	highly similar to ( 518) AT5G51550 | Symbols: EXL3 | EXL3 (EXORDIUM LIKE 3) | chr5:20939793-20940806 REVERSEmoderately similar to ( 410) loc_os06g04250 12006.m05154 protein phi-1-like phosphate-induced protein, putative, expressedPhi_1 no original description	1.55474
30.1	signalling.in sugar and nutrient physiology	potri.006g094300.1	weakly similar to ( 180) AT3G54040 | Symbols: | photoassimilate-responsive protein-related | chr3:20014032-20015299 REVERSEPAR1 no original description	2.15147
30.1	signalling.in sugar and nutrient physiology	potri.015g089200.1	very weakly similar to (85.5) AT2G04410 | Symbols: | FUNCTIONS IN: molecular_function unknown; INVOLVED IN: biological_process unknown; LOCATED IN: plasma membrane; EXPRESSED IN: 24 plant structures; EXPRESSED DURING: 15 growth stages; CONTAINS InterPro DOMAIN/s: Defence response, Rin4 (InterPro:IPR008700); BEST Arabidopsis thaliana protein match is: NOI (TAIR:AT5G55850.1); Has 141 Blast hits to …	2.19333
30.1	signalling.in sugar and nutrient physiology	potri.014g126000.1	moderately similar to ( 233) AT5G64260 | Symbols: EXL2 | EXL2 (EXORDIUM LIKE 2) | chr5:25703980-25704897 FORWARDmoderately similar to ( 208) loc_os02g52010 12002.m10232 protein phi-1-like phosphate-induced protein, putative, expressedPhi_1 no original description	2.40891
30.1	signalling.in sugar and nutrient physiology	potri.001g311700.1	moderately similar to ( 431) AT5G64260 | Symbols: EXL2 | EXL2 (EXORDIUM LIKE 2) | chr5:25703980-25704897 FORWARDmoderately similar to ( 320) loc_os02g52040 12002.m10235 protein phi-1-like phosphate-induced protein, putative, expressedPhi_1 no original description	2.87581
30.4.5	signalling.phosphinositides.inositol-1,3,4-trisphosphate 5/6-kinase	potri.019g047200.1	moderately similar to ( 323) AT5G16760 | Symbols: | inositol 1,3,4-trisphosphate 5/6-kinase | chr5:5509890-5510849 FORWARDmoderately similar to ( 311) ITPK1_MAIZE Inositol-tetrakisphosphate 1-kinase 1 (EC 2.7.1.134) (Inositol-triphosphate 5/6-kinase 1) (EC 2.7.1.159) (Inositol 1,3,4-trisphosphate 5/6-kinase 1) (Ins(1,3,4)P(3) 5/6-kinase 1) (ZmIpk) (Low phytic acid protein 2) - Zea mays (Maize)mod…	-1.21161
30.4.1	signalling.phosphinositides.phosphatidylinositol-4-phosphate 5-kinase	potri.006g121200.1	nearly identical (1219) AT3G09920 | Symbols: PIP5K9 | PIP5K9 (PHOSPHATIDYL INOSITOL MONOPHOSPHATE 5 KINASE); 1-phosphatidylinositol-4-phosphate 5-kinase/ ATP binding / phosphatidylinositol phosphate kinase | chr3:3040426-3043676 REVERSEhighly similar to ( 762) PI5K1_ORYSA Phosphatidylinositol-4-phosphate 5-kinase 1 precursor (EC 2.7.1.68) (1-phosphatidylinositol-4-phosphate kinase) (PIP5K) (PtdIn…	-1.11424
30.4.1	signalling.phosphinositides.phosphatidylinositol-4-phosphate 5-kinase	potri.005g172800.1	nearly identical (1144) AT1G21980 | Symbols: ATPIP5K1, ATPIPK1 | ATPIP5K1 (PHOSPHATIDYLINOSITOL-4-PHOSPHATE 5-KINASE 1); 1-phosphatidylinositol-4-phosphate 5-kinase/ actin filament binding / actin monomer binding / phosphatidylinositol phosphate kinase | chr1:7735053-7738309 FORWARDmoderately similar to ( 401) PI5K1_ORYSA Phosphatidylinositol-4-phosphate 5-kinase 1 precursor (EC 2.7.1.68) (1-phos…	-0.812654
30.4.1	signalling.phosphinositides.phosphatidylinositol-4-phosphate 5-kinase	potri.002g088100.1	nearly identical (1144) AT1G21980 | Symbols: ATPIP5K1, ATPIPK1 | ATPIP5K1 (PHOSPHATIDYLINOSITOL-4-PHOSPHATE 5-KINASE 1); 1-phosphatidylinositol-4-phosphate 5-kinase/ actin filament binding / actin monomer binding / phosphatidylinositol phosphate kinase | chr1:7735053-7738309 FORWARDhighly similar to ( 584) PI5K1_ORYSA Phosphatidylinositol-4-phosphate 5-kinase 1 precursor (EC 2.7.1.68) (1-phosphat…	-0.810558
30.4.1	signalling.phosphinositides.phosphatidylinositol-4-phosphate 5-kinase	potri.005g175800.1	moderately similar to ( 353) AT1G21920 | Symbols: | MORN (Membrane Occupation and Recognition Nexus) repeat-containing protein /phosphatidylinositol-4-phosphate 5-kinase-related | chr1:7704454-7705866 REVERSEvery weakly similar to (81.3) PI5K1_ORYSA Phosphatidylinositol-4-phosphate 5-kinase 1 precursor (EC 2.7.1.68) (1-phosphatidylinositol-4-phosphate kinase) (PIP5K) (PtdIns(4)P-5-kinase) (Diphos…	-0.805476
30.4.3	signalling.phosphinositides.bis(5''-nucleosyl)-tetraphosphatase	potri.008g017900.1	moderately similar to ( 259) AT3G10620 | Symbols: ATNUDX26 | ATNUDX26 (ARABIDOPSIS THALIANA NUDIX HYDROLASE HOMOLOG 26); bis(5'-adenosyl)-pentaphosphatase/ bis(5'-nucleosyl)-tetraphosphatase (asymmetrical) | chr3:3320263-3321565 FORWARDmoderately similar to ( 213) loc_os04g58900 12004.m10770 protein expressed proteinAp4A_hydrolase_plant_like PRK00714 no original description	-0.647223
30.4.4	signalling.phosphinositides.phosphoinositide phospholipase C	potri.010g188800.1	highly similar to ( 874) AT3G08510 | Symbols: | ATPLC2 (PHOSPHOLIPASE C 2); phospholipase C | chr3:2582626-2585556 REVERSEhighly similar to ( 696) loc_os07g49330 12007.m29351 protein phosphoinositide-specific phospholipase C, putative, expressedPLCc PLCXc PLCYc C2_2 PI-PLC-X PI-PLC-Y efhand_like no original description	0.713879
30.4.1	signalling.phosphinositides.phosphatidylinositol-4-phosphate 5-kinase	potri.013g116400.1	nearly identical (1152) AT1G34260 | Symbols: | phosphatidylinositol-4-phosphate 5-kinase family protein | chr1:12485967-12491799 FORWARDhighly similar to ( 654) loc_os08g01390 12008.m26550 protein phosphatidylinositol-4-phosphate 5-Kinase family protein, expressedFab1_TCP PIPKc MSS4 PIPKc PIP5K chaperonin_like chaperonin_type_I_II cpn60 no original description	0.719677
30.4.1	signalling.phosphinositides.phosphatidylinositol-4-phosphate 5-kinase	potri.002g085900.1	moderately similar to ( 379) AT1G21920 | Symbols: | MORN (Membrane Occupation and Recognition Nexus) repeat-containing protein /phosphatidylinositol-4-phosphate 5-kinase-related | chr1:7704454-7705866 REVERSEvery weakly similar to (84.3) PI5K1_ORYSA Phosphatidylinositol-4-phosphate 5-kinase 1 precursor (EC 2.7.1.68) (1-phosphatidylinositol-4-phosphate kinase) (PIP5K) (PtdIns(4)P-5-kinase) (Diphos…	0.909871
30.4.1	signalling.phosphinositides.phosphatidylinositol-4-phosphate 5-kinase	potri.008g128800.1	nearly identical (1703) AT1G71010 | Symbols: | phosphatidylinositol-4-phosphate 5-kinase family protein | chr1:26782839-26788712 FORWARDnearly identical (1340) loc_os08g33200 12008.m07311 protein 1-phosphatidylinositol-4-phosphate 5-kinase/ zinc ion binding protein, putative, expressedFab1_TCP PIPKc PIPKc MSS4 PIP5K chaperonin_like TCP1_gamma chaperonin_type_I_II cpn60 Cpn60_TCP1 GroL TCP1_eta no…	1.12596
30.4	signalling.phosphinositides	potri.003g157100.1	weakly similar to ( 116) AT4G20260 | Symbols: ATPCAP1, PCAP1 | DREPP plasma membrane polypeptide family protein | chr4:10941593-10943227 FORWARDvery weakly similar to (97.8) loc_os02g18410 12002.m07084 protein DREPP2 protein, putative, expressedDREPP no original description	1.59113
30.4.1	signalling.phosphinositides.phosphatidylinositol-4-phosphate 5-kinase	potri.001g149400.1	moderately similar to ( 389) AT4G17080 | Symbols: | FUNCTIONS IN: molecular_function unknown; INVOLVED IN: biological_process unknown; LOCATED IN: cellular_component unknown; EXPRESSED IN: 22 plant structures; EXPRESSED DURING: 13 growth stages; CONTAINS InterPro DOMAIN/s: MORN motif (InterPro:IPR003409); BEST Arabidopsis thaliana protein match is: MORN (Membrane Occupation and Recognition Nexus)…	2.52202
30.2.17	signalling.receptor kinases.DUF 26	potri.019g007700.1	moderately similar to ( 396) AT5G60900 | Symbols: RLK1 | RLK1 (RECEPTOR-LIKE PROTEIN KINASE 1); ATP binding / carbohydrate binding / kinase/ protein kinase/ protein serine/threonine kinase/ protein tyrosine kinase/ sugar binding | chr5:24498467-24501494 REVERSEmoderately similar to ( 277) KPRO_MAIZE Putative receptor protein kinase ZmPK1 precursor (EC 2.7.11.1) - Zea mays (Maize)highly similar to…	-4.67576
30.2.17	signalling.receptor kinases.DUF 26	potri.019g011800.1	moderately similar to ( 375) AT5G60900 | Symbols: RLK1 | RLK1 (RECEPTOR-LIKE PROTEIN KINASE 1); ATP binding / carbohydrate binding / kinase/ protein kinase/ protein serine/threonine kinase/ protein tyrosine kinase/ sugar binding | chr5:24498467-24501494 REVERSEmoderately similar to ( 201) KPRO_MAIZE Putative receptor protein kinase ZmPK1 precursor (EC 2.7.11.1) - Zea mays (Maize)highly similar to…	-4.49173
30.2.11	signalling.receptor kinases.leucine rich repeat XI	potri.018g144700.1	moderately similar to ( 323) AT1G07390 | Symbols: AtRLP1 | protein binding | chr1:2269893-2274654 FORWARDweakly similar to ( 197) RPK1_IPONI Receptor-like protein kinase precursor (EC 2.7.11.1) - Ipomoea nil (Japanese morning glory) (Pharbitis nil)moderately similar to ( 273) loc_os04g55420 12004.m10434 protein protein binding protein, putative, expressed no original description	-4.19544
30.2.11	signalling.receptor kinases.leucine rich repeat XI	potri.t094500.1	moderately similar to ( 308) AT1G74170 | Symbols: AtRLP13 | AtRLP13 (Receptor Like Protein 13); protein binding | chr1:27891555-27895441 REVERSEweakly similar to ( 189) RPK1_IPONI Receptor-like protein kinase precursor (EC 2.7.11.1) - Ipomoea nil (Japanese morning glory) (Pharbitis nil)moderately similar to ( 281) loc_os04g55440 12004.m10436 protein hcr9-4E, putative, expressed no original descri…	-4.1247
30.2.11	signalling.receptor kinases.leucine rich repeat XI	potri.t094900.1	moderately similar to ( 333) AT1G74170 | Symbols: AtRLP13 | AtRLP13 (Receptor Like Protein 13); protein binding | chr1:27891555-27895441 REVERSEmoderately similar to ( 203) RPK1_IPONI Receptor-like protein kinase precursor (EC 2.7.11.1) - Ipomoea nil (Japanese morning glory) (Pharbitis nil)moderately similar to ( 278) loc_os01g41770 12001.m10445 protein expressed protein no original description	-4.1225
30.2.11	signalling.receptor kinases.leucine rich repeat XI	potri.012g027400.1	moderately similar to ( 335) AT3G05660 | Symbols: AtRLP33 | AtRLP33 (Receptor Like Protein 33); kinase/ protein binding | chr3:1649258-1652001 REVERSEweakly similar to ( 157) RPK1_IPONI Receptor-like protein kinase precursor (EC 2.7.11.1) - Ipomoea nil (Japanese morning glory) (Pharbitis nil)moderately similar to ( 321) loc_os12g12120 12012.m05186 protein verticillium wilt disease resistance prot…	-3.9203
30.2.17	signalling.receptor kinases.DUF 26	potri.019g011900.1	weakly similar to ( 155) AT5G60900 | Symbols: RLK1 | RLK1 (RECEPTOR-LIKE PROTEIN KINASE 1); ATP binding / carbohydrate binding / kinase/ protein kinase/ protein serine/threonine kinase/ protein tyrosine kinase/ sugar binding | chr5:24498467-24501494 REVERSEweakly similar to ( 177) loc_os08g13870 12008.m05512 protein ATP binding protein, putative no original description	-3.8111
30.2.11	signalling.receptor kinases.leucine rich repeat XI	potri.001g064600.1	moderately similar to ( 295) AT3G53240 | Symbols: AtRLP45 | AtRLP45 (Receptor Like Protein 45); protein binding | chr3:19735927-19739047 FORWARDmoderately similar to ( 221) RPK1_IPONI Receptor-like protein kinase precursor (EC 2.7.11.1) - Ipomoea nil (Japanese morning glory) (Pharbitis nil)moderately similar to ( 248) loc_os04g55440 12004.m10436 protein hcr9-4E, putative, expressed no original de…	-3.66834
30.2.11	signalling.receptor kinases.leucine rich repeat XI	potri.012g027200.1	moderately similar to ( 347) AT3G28890 | Symbols: AtRLP43 | AtRLP43 (Receptor Like Protein 43); kinase/ protein binding | chr3:10896706-10898841 REVERSEweakly similar to ( 159) PSKR_DAUCA Phytosulfokine receptor precursor (EC 2.7.11.1) (Phytosulfokine LRR receptor kinase) - Daucus carota (Carrot)moderately similar to ( 293) loc_os01g06890 12001.m07317 protein protein kinase/ protein binding prote…	-3.5995
30.2.11	signalling.receptor kinases.leucine rich repeat XI	potri.015g124400.1	highly similar to ( 624) AT4G08850 | Symbols: | kinase | chr4:5637467-5640496 REVERSEmoderately similar to ( 335) RPK1_IPONI Receptor-like protein kinase precursor (EC 2.7.11.1) - Ipomoea nil (Japanese morning glory) (Pharbitis nil)highly similar to ( 580) loc_os10g02970 12010.m03714 protein receptor-like protein kinase precursor, putativeS_TKc S_TKc Pkinase Pkinase_Tyr TyrKc PTKc SPS1 PTKc_EphR …	-3.56841
30.2.11	signalling.receptor kinases.leucine rich repeat XI	potri.012g007900.1	moderately similar to ( 283) AT2G33060 | Symbols: AtRLP27 | AtRLP27 (Receptor Like Protein 27); kinase/ protein binding | chr2:14025661-14028087 FORWARDweakly similar to ( 162) RPK1_IPONI Receptor-like protein kinase precursor (EC 2.7.11.1) - Ipomoea nil (Japanese morning glory) (Pharbitis nil)moderately similar to ( 259) loc_os01g06760 12001.m07306 protein verticillium wilt disease resistance pr…	-3.56792
30.2.17	signalling.receptor kinases.DUF 26	potri.007g126100.1	moderately similar to ( 311) AT5G38260 | Symbols: | serine/threonine protein kinase, putative | chr5:15283692-15285837 REVERSEweakly similar to ( 173) KPRO_MAIZE Putative receptor protein kinase ZmPK1 precursor (EC 2.7.11.1) - Zea mays (Maize)moderately similar to ( 352) loc_os01g02730 12001.m06913 protein TAK14, putative, expressedPkinase_Tyr S_TKc Pkinase S_TKc TyrKc PTKc PTKc_Src_like PTKc_Csk…	-3.23572
30.2.17	signalling.receptor kinases.DUF 26	potri.004g026100.1	highly similar to ( 659) AT4G23180 | Symbols: CRK10, RLK4 | CRK10 (CYSTEINE-RICH RLK10); ATP binding / kinase/ protein kinase/ protein serine/threonine kinase/ protein tyrosine kinase | chr4:12138171-12140780 FORWARDmoderately similar to ( 213) NORK_PEA Nodulation receptor kinase precursor (EC 2.7.11.1) - Pisum sativum (Garden pea)highly similar to ( 533) loc_os07g35310 12007.m079814 protein CRK1…	-3.1779
30.2.11	signalling.receptor kinases.leucine rich repeat XI	potri.012g007800.1	moderately similar to ( 317) AT1G71400 | Symbols: AtRLP12 | AtRLP12 (Receptor Like Protein 12); protein binding | chr1:26909905-26912448 FORWARDweakly similar to ( 181) RPK1_IPONI Receptor-like protein kinase precursor (EC 2.7.11.1) - Ipomoea nil (Japanese morning glory) (Pharbitis nil)moderately similar to ( 291) loc_os12g11720 12012.m05151 protein verticillium wilt disease resistance protein pr…	-3.17428
30.2.17	signalling.receptor kinases.DUF 26	potri.001g386500.1	nearly identical (1107) AT1G53440 | Symbols: | leucine-rich repeat family protein / protein kinase family protein | chr1:19945959-19951562 FORWARDmoderately similar to ( 236) NORK_MEDTR Nodulation receptor kinase precursor (EC 2.7.11.1) (Does not make infections protein 2) (Symbiosis receptor-like kinase) (MtSYMRK) - Medicago truncatula (Barrel medic)highly similar to ( 842) loc_os09g17630 12009.…	-3.13
30.2.17	signalling.receptor kinases.DUF 26	potri.019g007300.1	moderately similar to ( 391) AT5G60900 | Symbols: RLK1 | RLK1 (RECEPTOR-LIKE PROTEIN KINASE 1); ATP binding / carbohydrate binding / kinase/ protein kinase/ protein serine/threonine kinase/ protein tyrosine kinase/ sugar binding | chr5:24498467-24501494 REVERSEmoderately similar to ( 279) KPRO_MAIZE Putative receptor protein kinase ZmPK1 precursor (EC 2.7.11.1) - Zea mays (Maize)highly similar to…	-3.1294
30.2.11	signalling.receptor kinases.leucine rich repeat XI	potri.015g123700.1	highly similar to ( 647) AT4G08850 | Symbols: | kinase | chr4:5637467-5640496 REVERSEmoderately similar to ( 360) RPK1_IPONI Receptor-like protein kinase precursor (EC 2.7.11.1) - Ipomoea nil (Japanese morning glory) (Pharbitis nil)highly similar to ( 599) loc_os10g02970 12010.m03714 protein receptor-like protein kinase precursor, putativeS_TKc S_TKc Pkinase Pkinase_Tyr TyrKc PTKc PTKc_Csk_like P…	-3.11776
30.2.25	signalling.receptor kinases.wall associated kinase	potri.004g192000.1	moderately similar to ( 369) AT1G21270 | Symbols: WAK2 | WAK2; ATP binding / calcium ion binding / protein kinase/ protein serine/threonine kinase | chr1:7444997-7447345 FORWARDweakly similar to ( 144) CRI4_MAIZE Putative receptor protein kinase CRINKLY4 precursor (EC 2.7.11.1) - Zea mays (Maize)moderately similar to ( 416) loc_os09g29560 12009.m06107 protein OsWAK83 - OsWAK pseudogene, expressed…	-3.08287
30.2.11	signalling.receptor kinases.leucine rich repeat XI	potri.019g060800.1	moderately similar to ( 342) AT4G08850 | Symbols: | kinase | chr4:5637467-5640496 REVERSEweakly similar to ( 190) PSKR_DAUCA Phytosulfokine receptor precursor (EC 2.7.11.1) (Phytosulfokine LRR receptor kinase) - Daucus carota (Carrot)moderately similar to ( 321) loc_os10g02970 12010.m03714 protein receptor-like protein kinase precursor, putativeS_TKc S_TKc Pkinase Pkinase_Tyr TyrKc PTKc PTKc_Srm_…	-3.07636
30.2.17	signalling.receptor kinases.DUF 26	potri.019g060800.1	moderately similar to ( 342) AT4G08850 | Symbols: | kinase | chr4:5637467-5640496 REVERSEweakly similar to ( 190) PSKR_DAUCA Phytosulfokine receptor precursor (EC 2.7.11.1) (Phytosulfokine LRR receptor kinase) - Daucus carota (Carrot)moderately similar to ( 321) loc_os10g02970 12010.m03714 protein receptor-like protein kinase precursor, putativeS_TKc S_TKc Pkinase Pkinase_Tyr TyrKc PTKc PTKc_Srm_…	-3.07636
30.2.11	signalling.receptor kinases.leucine rich repeat XI	potri.t042200.1	highly similar to ( 716) AT4G08850 | Symbols: | kinase | chr4:5637467-5640496 REVERSEmoderately similar to ( 420) RPK1_IPONI Receptor-like protein kinase precursor (EC 2.7.11.1) - Ipomoea nil (Japanese morning glory) (Pharbitis nil)highly similar to ( 646) loc_os10g02970 12010.m03714 protein receptor-like protein kinase precursor, putativeS_TKc S_TKc Pkinase Pkinase_Tyr TyrKc PTKc PTKc_Srm_Brk PT…	-2.98453
30.2.11	signalling.receptor kinases.leucine rich repeat XI	potri.003g012800.1	moderately similar to ( 392) AT1G74190 | Symbols: AtRLP15 | AtRLP15 (Receptor Like Protein 15); protein binding | chr1:27902590-27906158 REVERSEmoderately similar to ( 207) RPK1_IPONI Receptor-like protein kinase precursor (EC 2.7.11.1) - Ipomoea nil (Japanese morning glory) (Pharbitis nil)moderately similar to ( 336) loc_os04g55420 12004.m10434 protein protein binding protein, putative, expresse…	-2.92475
30.2.11	signalling.receptor kinases.leucine rich repeat XI	potri.013g037000.1	highly similar to ( 537) AT4G08850 | Symbols: | kinase | chr4:5637467-5640496 REVERSEmoderately similar to ( 297) RPK1_IPONI Receptor-like protein kinase precursor (EC 2.7.11.1) - Ipomoea nil (Japanese morning glory) (Pharbitis nil)highly similar to ( 530) loc_os02g34790 12002.m08568 protein receptor-like protein kinase 5 precursor, putative, expressedS_TKc S_TKc Pkinase_Tyr Pkinase PTKc TyrKc PT…	-2.91915
30.2.17	signalling.receptor kinases.DUF 26	potri.001g014700.1	highly similar to ( 582) AT5G60900 | Symbols: RLK1 | RLK1 (RECEPTOR-LIKE PROTEIN KINASE 1); ATP binding / carbohydrate binding / kinase/ protein kinase/ protein serine/threonine kinase/ protein tyrosine kinase/ sugar binding | chr5:24498467-24501494 REVERSEmoderately similar to ( 385) KPRO_MAIZE Putative receptor protein kinase ZmPK1 precursor (EC 2.7.11.1) - Zea mays (Maize)highly similar to ( 7…	-2.83311
30.2.11	signalling.receptor kinases.leucine rich repeat XI	potri.003g184100.1	highly similar to ( 702) AT2G24130 | Symbols: | leucine-rich repeat transmembrane protein kinase, putative | chr2:10258148-10261220 FORWARDmoderately similar to ( 305) RPK1_IPONI Receptor-like protein kinase precursor (EC 2.7.11.1) - Ipomoea nil (Japanese morning glory) (Pharbitis nil)highly similar to ( 794) loc_os09g25540 12009.m05706 protein receptor-like protein kinase precursor, putative, ex…	-2.77787
30.2.11	signalling.receptor kinases.leucine rich repeat XI	potri.013g029700.1	highly similar to ( 577) AT4G08850 | Symbols: | kinase | chr4:5637467-5640496 REVERSEmoderately similar to ( 322) RPK1_IPONI Receptor-like protein kinase precursor (EC 2.7.11.1) - Ipomoea nil (Japanese morning glory) (Pharbitis nil)highly similar to ( 585) loc_os02g34790 12002.m08568 protein receptor-like protein kinase 5 precursor, putative, expressedS_TKc S_TKc Pkinase_Tyr Pkinase PTKc TyrKc PT…	-2.74888
30.2.11	signalling.receptor kinases.leucine rich repeat XI	potri.012g090500.1	highly similar to ( 774) AT2G31880 | Symbols: | leucine-rich repeat transmembrane protein kinase, putative | chr2:13554920-13556845 FORWARDweakly similar to ( 182) PSKR_DAUCA Phytosulfokine receptor precursor (EC 2.7.11.1) (Phytosulfokine LRR receptor kinase) - Daucus carota (Carrot)moderately similar to ( 434) loc_os06g18000 12006.m06512 protein protein kinase domain containing protein, expresse…	-2.74797
30.2.11	signalling.receptor kinases.leucine rich repeat XI	potri.012g044500.1	highly similar to ( 744) AT3G47570 | Symbols: | leucine-rich repeat transmembrane protein kinase, putative | chr3:17527611-17530748 FORWARDmoderately similar to ( 345) RPK1_IPONI Receptor-like protein kinase precursor (EC 2.7.11.1) - Ipomoea nil (Japanese morning glory) (Pharbitis nil)highly similar to ( 696) loc_os01g05870 12001.m07218 protein receptor-like protein kinase precursor, putative, ex…	-2.74548
30.2.11	signalling.receptor kinases.leucine rich repeat XI	potri.013g036700.1	moderately similar to ( 274) AT4G08850 | Symbols: | kinase | chr4:5637467-5640496 REVERSEweakly similar to ( 172) PSKR_DAUCA Phytosulfokine receptor precursor (EC 2.7.11.1) (Phytosulfokine LRR receptor kinase) - Daucus carota (Carrot)moderately similar to ( 287) loc_os10g02970 12010.m03714 protein receptor-like protein kinase precursor, putativeS_TKc S_TKc Pkinase Pkinase_Tyr TyrKc PTKc SPS1 PTKc…	-2.74283
30.2.17	signalling.receptor kinases.DUF 26	potri.013g036700.1	moderately similar to ( 274) AT4G08850 | Symbols: | kinase | chr4:5637467-5640496 REVERSEweakly similar to ( 172) PSKR_DAUCA Phytosulfokine receptor precursor (EC 2.7.11.1) (Phytosulfokine LRR receptor kinase) - Daucus carota (Carrot)moderately similar to ( 287) loc_os10g02970 12010.m03714 protein receptor-like protein kinase precursor, putativeS_TKc S_TKc Pkinase Pkinase_Tyr TyrKc PTKc SPS1 PTKc…	-2.74283
30.2.17	signalling.receptor kinases.DUF 26	potri.001g412200.1	highly similar to ( 862) AT4G27290 | Symbols: | ATP binding / protein kinase/ protein serine/threonine kinase/ protein tyrosine kinase/ sugar binding | chr4:13666281-13669202 FORWARDmoderately similar to ( 333) SLSG3_BRAOL S-locus-specific glycoprotein S13 precursor (SLSG-13) (Fragment) - Brassica oleracea (Wild cabbage)highly similar to ( 715) loc_os03g35600 12003.m08696 protein serine/threonine…	-2.7322
30.2.24	signalling.receptor kinases.S-locus glycoprotein like	potri.001g412200.1	highly similar to ( 862) AT4G27290 | Symbols: | ATP binding / protein kinase/ protein serine/threonine kinase/ protein tyrosine kinase/ sugar binding | chr4:13666281-13669202 FORWARDmoderately similar to ( 333) SLSG3_BRAOL S-locus-specific glycoprotein S13 precursor (SLSG-13) (Fragment) - Brassica oleracea (Wild cabbage)highly similar to ( 715) loc_os03g35600 12003.m08696 protein serine/threonine…	-2.7322
30.2.17	signalling.receptor kinases.DUF 26	potri.013g059900.1	moderately similar to ( 326) AT5G60900 | Symbols: RLK1 | RLK1 (RECEPTOR-LIKE PROTEIN KINASE 1); ATP binding / carbohydrate binding / kinase/ protein kinase/ protein serine/threonine kinase/ protein tyrosine kinase/ sugar binding | chr5:24498467-24501494 REVERSEmoderately similar to ( 286) KPRO_MAIZE Putative receptor protein kinase ZmPK1 precursor (EC 2.7.11.1) - Zea mays (Maize)moderately simila…	-2.6651
30.2.99	signalling.receptor kinases.misc	potri.019g109400.1	highly similar to ( 577) AT4G29990 | Symbols: | light repressible receptor protein kinase | chr4:14665802-14669438 REVERSEmoderately similar to ( 320) NORK_PEA Nodulation receptor kinase precursor (EC 2.7.11.1) - Pisum sativum (Garden pea)highly similar to ( 540) loc_os05g44930 12005.m08618 protein receptor-like protein kinase, putative, expressedTyrKc S_TKc Pkinase_Tyr PTKc S_TKc Pkinase PTKc_Sr…	-2.66341
30.2.11	signalling.receptor kinases.leucine rich repeat XI	potri.015g123400.1	highly similar to ( 693) AT4G08850 | Symbols: | kinase | chr4:5637467-5640496 REVERSEmoderately similar to ( 390) RPK1_IPONI Receptor-like protein kinase precursor (EC 2.7.11.1) - Ipomoea nil (Japanese morning glory) (Pharbitis nil)highly similar to ( 639) loc_os10g02970 12010.m03714 protein receptor-like protein kinase precursor, putativeS_TKc Pkinase S_TKc Pkinase_Tyr PTKc TyrKc PTKc_EphR PTKc_…	-2.6418
30.2.17	signalling.receptor kinases.DUF 26	potri.t133000.1	highly similar to ( 577) AT5G01550 | Symbols: LECRKA4.2 | LECRKA4.2 (LECTIN RECEPTOR KINASE A4.1); ATP binding / kinase/ protein kinase/ protein serine/threonine kinase/ sugar binding | chr5:214517-216583 REVERSEmoderately similar to ( 201) PSKR_DAUCA Phytosulfokine receptor precursor (EC 2.7.11.1) (Phytosulfokine LRR receptor kinase) - Daucus carota (Carrot)highly similar to ( 522) loc_os10g3896…	-2.62984
30.2.17	signalling.receptor kinases.DUF 26	potri.007g125100.1	moderately similar to ( 345) AT1G66920 | Symbols: | serine/threonine protein kinase, putative | chr1:24965410-24967432 REVERSEmoderately similar to ( 201) KPRO_MAIZE Putative receptor protein kinase ZmPK1 precursor (EC 2.7.11.1) - Zea mays (Maize)moderately similar to ( 422) loc_os01g02400 12001.m06882 protein Ser/Thr receptor-like kinase, putative, expressedTyrKc PTKc Pkinase_Tyr Pkinase S_TKc S…	-2.61956
30.2.11	signalling.receptor kinases.leucine rich repeat XI	potri.005g007900.1	moderately similar to ( 439) AT1G07390 | Symbols: AtRLP1 | protein binding | chr1:2269893-2274654 FORWARDmoderately similar to ( 202) PSKR_DAUCA Phytosulfokine receptor precursor (EC 2.7.11.1) (Phytosulfokine LRR receptor kinase) - Daucus carota (Carrot)moderately similar to ( 327) loc_os04g55420 12004.m10434 protein protein binding protein, putative, expressed no original description	-2.58768
30.2.17	signalling.receptor kinases.DUF 26	potri.013g060000.1	moderately similar to ( 399) AT5G60900 | Symbols: RLK1 | RLK1 (RECEPTOR-LIKE PROTEIN KINASE 1); ATP binding / carbohydrate binding / kinase/ protein kinase/ protein serine/threonine kinase/ protein tyrosine kinase/ sugar binding | chr5:24498467-24501494 REVERSEmoderately similar to ( 295) KPRO_MAIZE Putative receptor protein kinase ZmPK1 precursor (EC 2.7.11.1) - Zea mays (Maize)moderately simila…	-2.55584
30.2.11	signalling.receptor kinases.leucine rich repeat XI	potri.003g027600.1	moderately similar to ( 408) AT1G07390 | Symbols: AtRLP1 | protein binding | chr1:2269893-2274654 FORWARDmoderately similar to ( 210) PSKR_DAUCA Phytosulfokine receptor precursor (EC 2.7.11.1) (Phytosulfokine LRR receptor kinase) - Daucus carota (Carrot)moderately similar to ( 346) loc_os04g55420 12004.m10434 protein protein binding protein, putative, expressed no original description	-2.49535
30.2.25	signalling.receptor kinases.wall associated kinase	potri.t126700.1	highly similar to ( 520) AT1G16260 | Symbols: | protein kinase family protein | chr1:5559708-5562018 REVERSEmoderately similar to ( 207) CRI4_MAIZE Putative receptor protein kinase CRINKLY4 precursor (EC 2.7.11.1) - Zea mays (Maize)moderately similar to ( 403) loc_os04g51040 12004.m10001 protein OsWAK50 - OsWAK receptor-like protein kinase, expressedS_TKc TyrKc Pkinase S_TKc Pkinase_Tyr PTKc PTKc…	-2.48264
30.2.11	signalling.receptor kinases.leucine rich repeat XI	potri.005g013100.1	moderately similar to ( 439) AT1G74190 | Symbols: AtRLP15 | AtRLP15 (Receptor Like Protein 15); protein binding | chr1:27902590-27906158 REVERSEweakly similar to ( 180) RPK1_IPONI Receptor-like protein kinase precursor (EC 2.7.11.1) - Ipomoea nil (Japanese morning glory) (Pharbitis nil)moderately similar to ( 341) loc_os04g55420 12004.m10434 protein protein binding protein, putative, expressed no…	-2.43503
30.2.99	signalling.receptor kinases.misc	potri.019g094200.1	highly similar to ( 626) AT4G29990 | Symbols: | light repressible receptor protein kinase | chr4:14665802-14669438 REVERSEmoderately similar to ( 315) NORK_PEA Nodulation receptor kinase precursor (EC 2.7.11.1) - Pisum sativum (Garden pea)highly similar to ( 574) loc_os05g44930 12005.m08618 protein receptor-like protein kinase, putative, expressedTyrKc Pkinase_Tyr S_TKc PTKc S_TKc Pkinase PTKc_Cs…	-2.39978
30.2.17	signalling.receptor kinases.DUF 26	potri.011g124900.1	highly similar to ( 741) AT4G27290 | Symbols: | ATP binding / protein kinase/ protein serine/threonine kinase/ protein tyrosine kinase/ sugar binding | chr4:13666281-13669202 FORWARDmoderately similar to ( 235) SLSG6_BRAOL S-locus-specific glycoprotein S6 precursor (SLSG-6) - Brassica oleracea (Wild cabbage)highly similar to ( 669) loc_os07g36544 12007.m07905 protein serine/threonine-protein kina…	-2.34743
30.2.17	signalling.receptor kinases.DUF 26	potri.004g063900.1	moderately similar to ( 480) AT1G07650 | Symbols: | leucine-rich repeat transmembrane protein kinase, putative | chr1:2359817-2366423 REVERSEmoderately similar to ( 239) NORK_MEDTR Nodulation receptor kinase precursor (EC 2.7.11.1) (Does not make infections protein 2) (Symbiosis receptor-like kinase) (MtSYMRK) - Medicago truncatula (Barrel medic)moderately similar to ( 476) loc_os09g17630 12009.m…	-2.29283
30.2.11	signalling.receptor kinases.leucine rich repeat XI	potri.t041700.1	moderately similar to ( 312) AT1G07390 | Symbols: AtRLP1 | protein binding | chr1:2269893-2274654 FORWARDweakly similar to ( 177) RPK1_IPONI Receptor-like protein kinase precursor (EC 2.7.11.1) - Ipomoea nil (Japanese morning glory) (Pharbitis nil)moderately similar to ( 272) loc_os04g55420 12004.m10434 protein protein binding protein, putative, expressed no original description	-2.28488
30.2.11	signalling.receptor kinases.leucine rich repeat XI	potri.005g015700.1	moderately similar to ( 378) AT1G74190 | Symbols: AtRLP15 | AtRLP15 (Receptor Like Protein 15); protein binding | chr1:27902590-27906158 REVERSEweakly similar to ( 197) PSKR_DAUCA Phytosulfokine receptor precursor (EC 2.7.11.1) (Phytosulfokine LRR receptor kinase) - Daucus carota (Carrot)moderately similar to ( 335) loc_os04g55440 12004.m10436 protein hcr9-4E, putative, expressed no original desc…	-2.28017
30.2.11	signalling.receptor kinases.leucine rich repeat XI	potri.001g064100.1	moderately similar to ( 307) AT1G58190 | Symbols: AtRLP9 | AtRLP9 (Receptor Like Protein 9); protein binding | chr1:21540720-21547996 FORWARDmoderately similar to ( 206) RPK1_IPONI Receptor-like protein kinase precursor (EC 2.7.11.1) - Ipomoea nil (Japanese morning glory) (Pharbitis nil)moderately similar to ( 270) loc_os04g55440 12004.m10436 protein hcr9-4E, putative, expressed no original descr…	-2.27919
30.2.11	signalling.receptor kinases.leucine rich repeat XI	potri.003g013200.1	moderately similar to ( 438) AT2G25470 | Symbols: AtRLP21 | AtRLP21 (Receptor Like Protein 21); protein binding | chr2:10838420-10841881 FORWARDmoderately similar to ( 202) RPK1_IPONI Receptor-like protein kinase precursor (EC 2.7.11.1) - Ipomoea nil (Japanese morning glory) (Pharbitis nil)moderately similar to ( 387) loc_os04g55420 12004.m10434 protein protein binding protein, putative, expresse…	-2.27098
30.2.11	signalling.receptor kinases.leucine rich repeat XI	potri.003g025100.1	moderately similar to ( 394) AT1G07390 | Symbols: AtRLP1 | protein binding | chr1:2269893-2274654 FORWARDmoderately similar to ( 213) RPK1_IPONI Receptor-like protein kinase precursor (EC 2.7.11.1) - Ipomoea nil (Japanese morning glory) (Pharbitis nil)moderately similar to ( 320) loc_os04g55420 12004.m10434 protein protein binding protein, putative, expressed no original description	-2.26312
30.2.17	signalling.receptor kinases.DUF 26	potri.t084500.1	highly similar to ( 667) AT5G60900 | Symbols: RLK1 | RLK1 (RECEPTOR-LIKE PROTEIN KINASE 1); ATP binding / carbohydrate binding / kinase/ protein kinase/ protein serine/threonine kinase/ protein tyrosine kinase/ sugar binding | chr5:24498467-24501494 REVERSEmoderately similar to ( 334) KPRO_MAIZE Putative receptor protein kinase ZmPK1 precursor (EC 2.7.11.1) - Zea mays (Maize)highly similar to ( 7…	-2.25994
30.2.11	signalling.receptor kinases.leucine rich repeat XI	potri.003g027200.1	moderately similar to ( 402) AT1G07390 | Symbols: AtRLP1 | protein binding | chr1:2269893-2274654 FORWARDweakly similar to ( 184) RPK1_IPONI Receptor-like protein kinase precursor (EC 2.7.11.1) - Ipomoea nil (Japanese morning glory) (Pharbitis nil)moderately similar to ( 341) loc_os04g55420 12004.m10434 protein protein binding protein, putative, expressed no original description	-2.24535
30.2.11	signalling.receptor kinases.leucine rich repeat XI	potri.005g011600.1	moderately similar to ( 426) AT1G74190 | Symbols: AtRLP15 | AtRLP15 (Receptor Like Protein 15); protein binding | chr1:27902590-27906158 REVERSEmoderately similar to ( 205) PSKR_DAUCA Phytosulfokine receptor precursor (EC 2.7.11.1) (Phytosulfokine LRR receptor kinase) - Daucus carota (Carrot)moderately similar to ( 327) loc_os04g55420 12004.m10434 protein protein binding protein, putative, expres…	-2.22036
30.2.11	signalling.receptor kinases.leucine rich repeat XI	potri.t133400.1	moderately similar to ( 438) AT1G74190 | Symbols: AtRLP15 | AtRLP15 (Receptor Like Protein 15); protein binding | chr1:27902590-27906158 REVERSEmoderately similar to ( 213) RPK1_IPONI Receptor-like protein kinase precursor (EC 2.7.11.1) - Ipomoea nil (Japanese morning glory) (Pharbitis nil)moderately similar to ( 335) loc_os04g55420 12004.m10434 protein protein binding protein, putative, expresse…	-2.21697
30.2.17	signalling.receptor kinases.DUF 26	potri.004g025900.1	highly similar to ( 563) AT4G23130 | Symbols: CRK5, RLK6 | CRK5 (CYSTEINE-RICH RLK5); kinase | chr4:12117688-12120134 REVERSEmoderately similar to ( 209) NORK_PEA Nodulation receptor kinase precursor (EC 2.7.11.1) - Pisum sativum (Garden pea)moderately similar to ( 426) loc_os07g43560 12007.m08583 protein CRK10, putative, expressedTyrKc Pkinase_Tyr S_TKc PTKc Pkinase S_TKc PTKc_Src_like PTKc_EGFR…	-2.20219
30.2.17	signalling.receptor kinases.DUF 26	potri.t084600.1	moderately similar to ( 275) AT5G60900 | Symbols: RLK1 | RLK1 (RECEPTOR-LIKE PROTEIN KINASE 1); ATP binding / carbohydrate binding / kinase/ protein kinase/ protein serine/threonine kinase/ protein tyrosine kinase/ sugar binding | chr5:24498467-24501494 REVERSEweakly similar to ( 139) KPRO_MAIZE Putative receptor protein kinase ZmPK1 precursor (EC 2.7.11.1) - Zea mays (Maize)moderately similar to…	-2.19933
30.2.11	signalling.receptor kinases.leucine rich repeat XI	potri.012g020600.1	moderately similar to ( 357) AT1G71400 | Symbols: AtRLP12 | AtRLP12 (Receptor Like Protein 12); protein binding | chr1:26909905-26912448 FORWARDweakly similar to ( 194) PSKR_DAUCA Phytosulfokine receptor precursor (EC 2.7.11.1) (Phytosulfokine LRR receptor kinase) - Daucus carota (Carrot)moderately similar to ( 306) loc_os12g11720 12012.m05151 protein verticillium wilt disease resistance protein …	-2.19753
30.2.11	signalling.receptor kinases.leucine rich repeat XI	potri.013g037500.1	highly similar to ( 650) AT4G08850 | Symbols: | kinase | chr4:5637467-5640496 REVERSEmoderately similar to ( 406) RPK1_IPONI Receptor-like protein kinase precursor (EC 2.7.11.1) - Ipomoea nil (Japanese morning glory) (Pharbitis nil)highly similar to ( 633) loc_os02g34790 12002.m08568 protein receptor-like protein kinase 5 precursor, putative, expressedS_TKc S_TKc Pkinase_Tyr Pkinase PTKc TyrKc PT…	-2.16301
30.2.11	signalling.receptor kinases.leucine rich repeat XI	potri.003g029400.1	moderately similar to ( 408) AT2G25470 | Symbols: AtRLP21 | AtRLP21 (Receptor Like Protein 21); protein binding | chr2:10838420-10841881 FORWARDweakly similar to ( 199) RPK1_IPONI Receptor-like protein kinase precursor (EC 2.7.11.1) - Ipomoea nil (Japanese morning glory) (Pharbitis nil)moderately similar to ( 352) loc_os04g55420 12004.m10434 protein protein binding protein, putative, expressed no…	-2.16045
30.2.17	signalling.receptor kinases.DUF 26	potri.003g212000.1	highly similar to ( 669) AT5G60900 | Symbols: RLK1 | RLK1 (RECEPTOR-LIKE PROTEIN KINASE 1); ATP binding / carbohydrate binding / kinase/ protein kinase/ protein serine/threonine kinase/ protein tyrosine kinase/ sugar binding | chr5:24498467-24501494 REVERSEmoderately similar to ( 335) KPRO_MAIZE Putative receptor protein kinase ZmPK1 precursor (EC 2.7.11.1) - Zea mays (Maize)highly similar to ( 7…	-2.13564
30.2.99	signalling.receptor kinases.misc	potri.019g110600.1	highly similar to ( 630) AT4G29990 | Symbols: | light repressible receptor protein kinase | chr4:14665802-14669438 REVERSEmoderately similar to ( 317) NORK_PEA Nodulation receptor kinase precursor (EC 2.7.11.1) - Pisum sativum (Garden pea)highly similar to ( 568) loc_os05g44930 12005.m08618 protein receptor-like protein kinase, putative, expressedTyrKc Pkinase_Tyr PTKc S_TKc S_TKc Pkinase PTKc_Cs…	-2.12826
30.2.11	signalling.receptor kinases.leucine rich repeat XI	potri.013g036600.1	highly similar to ( 561) AT4G08850 | Symbols: | kinase | chr4:5637467-5640496 REVERSEmoderately similar to ( 327) RPK1_IPONI Receptor-like protein kinase precursor (EC 2.7.11.1) - Ipomoea nil (Japanese morning glory) (Pharbitis nil)highly similar to ( 563) loc_os10g02970 12010.m03714 protein receptor-like protein kinase precursor, putativeS_TKc S_TKc Pkinase Pkinase_Tyr PTKc TyrKc PTKc_Jak_rpt2 S…	-2.12177
30.2.11	signalling.receptor kinases.leucine rich repeat XI	potri.t040800.1	moderately similar to ( 416) AT1G07390 | Symbols: AtRLP1 | protein binding | chr1:2269893-2274654 FORWARDmoderately similar to ( 232) RPK1_IPONI Receptor-like protein kinase precursor (EC 2.7.11.1) - Ipomoea nil (Japanese morning glory) (Pharbitis nil)moderately similar to ( 337) loc_os04g55440 12004.m10436 protein hcr9-4E, putative, expressed no original description	-2.10718
30.2.25	signalling.receptor kinases.wall associated kinase	potri.001g040000.1	highly similar to ( 608) AT1G79670 | Symbols: RFO1, WAKL22 | RFO1 (RESISTANCE TO FUSARIUM OXYSPORUM 1); kinase | chr1:29976887-29979337 REVERSEweakly similar to ( 199) CRI4_MAIZE Putative receptor protein kinase CRINKLY4 precursor (EC 2.7.11.1) - Zea mays (Maize)moderately similar to ( 428) loc_os04g55760 12004.m10467 protein OsWAK55 - OsWAK receptor-like protein kinaseTyrKc Pkinase_Tyr S_TKc PTK…	-2.10665
30.2.11	signalling.receptor kinases.leucine rich repeat XI	potri.003g028700.1	moderately similar to ( 387) AT1G07390 | Symbols: AtRLP1 | protein binding | chr1:2269893-2274654 FORWARDmoderately similar to ( 206) RPK1_IPONI Receptor-like protein kinase precursor (EC 2.7.11.1) - Ipomoea nil (Japanese morning glory) (Pharbitis nil)moderately similar to ( 322) loc_os04g55420 12004.m10434 protein protein binding protein, putative, expressed no original description	-2.09913
30.2.11	signalling.receptor kinases.leucine rich repeat XI	potri.005g009700.1	moderately similar to ( 427) AT1G74190 | Symbols: AtRLP15 | AtRLP15 (Receptor Like Protein 15); protein binding | chr1:27902590-27906158 REVERSEmoderately similar to ( 211) RPK1_IPONI Receptor-like protein kinase precursor (EC 2.7.11.1) - Ipomoea nil (Japanese morning glory) (Pharbitis nil)moderately similar to ( 342) loc_os04g55420 12004.m10434 protein protein binding protein, putative, expresse…	-2.07189
30.2.17	signalling.receptor kinases.DUF 26	potri.017g035500.1	moderately similar to ( 342) AT1G66980 | Symbols: | protein kinase family protein / glycerophosphoryl diester phosphodiesterase family protein | chr1:24997491-25001961 REVERSEweakly similar to ( 197) KPRO_MAIZE Putative receptor protein kinase ZmPK1 precursor (EC 2.7.11.1) - Zea mays (Maize)moderately similar to ( 449) loc_os01g02600 12001.m06902 protein Ser/Thr receptor-like kinase, putative, ex…	-2.05398
30.2.11	signalling.receptor kinases.leucine rich repeat XI	potri.017g152500.1	highly similar to ( 734) AT3G47570 | Symbols: | leucine-rich repeat transmembrane protein kinase, putative | chr3:17527611-17530748 FORWARDmoderately similar to ( 348) RPK1_IPONI Receptor-like protein kinase precursor (EC 2.7.11.1) - Ipomoea nil (Japanese morning glory) (Pharbitis nil)highly similar to ( 697) loc_os02g12450 12002.m06493 protein receptor-like protein kinase precursor, putativeS_TK…	-2.02141
30.2.17	signalling.receptor kinases.DUF 26	potri.011g027500.1	highly similar to ( 600) AT4G23180 | Symbols: CRK10, RLK4 | CRK10 (CYSTEINE-RICH RLK10); ATP binding / kinase/ protein kinase/ protein serine/threonine kinase/ protein tyrosine kinase | chr4:12138171-12140780 FORWARDmoderately similar to ( 216) PSKR_DAUCA Phytosulfokine receptor precursor (EC 2.7.11.1) (Phytosulfokine LRR receptor kinase) - Daucus carota (Carrot)moderately similar to ( 488) loc_o…	-2.01376
30.2.17	signalling.receptor kinases.DUF 26	potri.017g034700.1	moderately similar to ( 341) AT1G70250 | Symbols: | receptor serine/threonine kinase, putative | chr1:26452975-26456088 FORWARDmoderately similar to ( 203) KPRO_MAIZE Putative receptor protein kinase ZmPK1 precursor (EC 2.7.11.1) - Zea mays (Maize)moderately similar to ( 446) loc_os01g02600 12001.m06902 protein Ser/Thr receptor-like kinase, putative, expressedPkinase TyrKc Pkinase_Tyr PTKc S_TKc …	-2.00754
30.2.11	signalling.receptor kinases.leucine rich repeat XI	potri.005g013400.1	moderately similar to ( 349) AT1G74190 | Symbols: AtRLP15 | AtRLP15 (Receptor Like Protein 15); protein binding | chr1:27902590-27906158 REVERSEweakly similar to ( 198) PSKR_DAUCA Phytosulfokine receptor precursor (EC 2.7.11.1) (Phytosulfokine LRR receptor kinase) - Daucus carota (Carrot)moderately similar to ( 293) loc_os04g55440 12004.m10436 protein hcr9-4E, putative, expressed no original desc…	-1.98747
30.2.11	signalling.receptor kinases.leucine rich repeat XI	potri.002g008400.1	highly similar to ( 607) AT1G35710 | Symbols: | leucine-rich repeat transmembrane protein kinase, putative | chr1:13220940-13224386 FORWARDmoderately similar to ( 430) RPK1_IPONI Receptor-like protein kinase precursor (EC 2.7.11.1) - Ipomoea nil (Japanese morning glory) (Pharbitis nil)highly similar to ( 645) loc_os10g02970 12010.m03714 protein receptor-like protein kinase precursor, putativeS_TK…	-1.95759
30.2.11	signalling.receptor kinases.leucine rich repeat XI	potri.003g028200.1	moderately similar to ( 421) AT1G07390 | Symbols: AtRLP1 | protein binding | chr1:2269893-2274654 FORWARDmoderately similar to ( 207) RPK1_IPONI Receptor-like protein kinase precursor (EC 2.7.11.1) - Ipomoea nil (Japanese morning glory) (Pharbitis nil)moderately similar to ( 347) loc_os04g55420 12004.m10434 protein protein binding protein, putative, expressed no original description	-1.94611
30.2.17	signalling.receptor kinases.DUF 26	potri.t097800.1	moderately similar to ( 422) AT4G21390 | Symbols: B120 | B120; ATP binding / protein kinase/ protein serine/threonine kinase/ sugar binding | chr4:11394458-11397474 REVERSEmoderately similar to ( 207) NORK_MEDTR Nodulation receptor kinase precursor (EC 2.7.11.1) (Does not make infections protein 2) (Symbiosis receptor-like kinase) (MtSYMRK) - Medicago truncatula (Barrel medic)moderately similar t…	-1.94402
30.2.15	signalling.receptor kinases.thaumatin like	potri.001g119000.1	very weakly similar to (90.1) AT1G70250 | Symbols: | receptor serine/threonine kinase, putative | chr1:26452975-26456088 FORWARDvery weakly similar to (82.4) loc_os06g47200 12006.m09246 protein lipid binding protein, putative, expressed no original description	-1.93761
30.2.11	signalling.receptor kinases.leucine rich repeat XI	potri.017g018700.1	moderately similar to ( 448) AT1G74170 | Symbols: AtRLP13 | AtRLP13 (Receptor Like Protein 13); protein binding | chr1:27891555-27895441 REVERSEweakly similar to ( 185) RPK1_IPONI Receptor-like protein kinase precursor (EC 2.7.11.1) - Ipomoea nil (Japanese morning glory) (Pharbitis nil)moderately similar to ( 343) loc_os04g55420 12004.m10434 protein protein binding protein, putative, expressed no…	-1.92366
30.2.17	signalling.receptor kinases.DUF 26	potri.007g125600.1	moderately similar to ( 359) AT5G38260 | Symbols: | serine/threonine protein kinase, putative | chr5:15283692-15285837 REVERSEweakly similar to ( 200) KPRO_MAIZE Putative receptor protein kinase ZmPK1 precursor (EC 2.7.11.1) - Zea mays (Maize)moderately similar to ( 444) loc_os01g02400 12001.m06882 protein Ser/Thr receptor-like kinase, putative, expressedTyrKc Pkinase PTKc Pkinase_Tyr S_TKc S_TKc…	-1.92085
30.2.17	signalling.receptor kinases.DUF 26	potri.007g126200.1	moderately similar to ( 345) AT1G66910 | Symbols: | protein kinase, putative | chr1:24961634-24963941 REVERSEweakly similar to ( 195) KPRO_MAIZE Putative receptor protein kinase ZmPK1 precursor (EC 2.7.11.1) - Zea mays (Maize)moderately similar to ( 437) loc_os01g02400 12001.m06882 protein Ser/Thr receptor-like kinase, putative, expressedTyrKc PTKc Pkinase_Tyr Pkinase S_TKc S_TKc SPS1 PTKc_Syk_li…	-1.89824
30.2.17	signalling.receptor kinases.DUF 26	potri.019g007600.1	moderately similar to ( 418) AT5G60900 | Symbols: RLK1 | RLK1 (RECEPTOR-LIKE PROTEIN KINASE 1); ATP binding / carbohydrate binding / kinase/ protein kinase/ protein serine/threonine kinase/ protein tyrosine kinase/ sugar binding | chr5:24498467-24501494 REVERSEmoderately similar to ( 310) KPRO_MAIZE Putative receptor protein kinase ZmPK1 precursor (EC 2.7.11.1) - Zea mays (Maize)highly similar to…	-1.8878
30.2.17	signalling.receptor kinases.DUF 26	potri.011g030200.1	highly similar to ( 566) AT4G23220 | Symbols: | kinase | chr4:12154091-12157091 REVERSEmoderately similar to ( 211) NORK_PEA Nodulation receptor kinase precursor (EC 2.7.11.1) - Pisum sativum (Garden pea)moderately similar to ( 460) loc_os07g35310 12007.m079814 protein CRK10, putative, expressedPkinase_Tyr TyrKc S_TKc S_TKc PTKc Pkinase PTKc_Srm_Brk PTKc_Src_like PTKc_Syk_like PTKc_Jak_rpt2 PTKc_…	-1.88047
30.2.11	signalling.receptor kinases.leucine rich repeat XI	potri.003g013700.1	moderately similar to ( 360) AT2G25470 | Symbols: AtRLP21 | AtRLP21 (Receptor Like Protein 21); protein binding | chr2:10838420-10841881 FORWARDweakly similar to ( 197) RPK1_IPONI Receptor-like protein kinase precursor (EC 2.7.11.1) - Ipomoea nil (Japanese morning glory) (Pharbitis nil)moderately similar to ( 322) loc_os04g55420 12004.m10434 protein protein binding protein, putative, expressed no…	-1.87433
30.2.11	signalling.receptor kinases.leucine rich repeat XI	potri.t041300.1	moderately similar to ( 405) AT1G07390 | Symbols: AtRLP1 | protein binding | chr1:2269893-2274654 FORWARDweakly similar to ( 192) RPK1_IPONI Receptor-like protein kinase precursor (EC 2.7.11.1) - Ipomoea nil (Japanese morning glory) (Pharbitis nil)moderately similar to ( 332) loc_os04g55420 12004.m10434 protein protein binding protein, putative, expressed no original description	-1.87011
30.2.17	signalling.receptor kinases.DUF 26	potri.007g125900.1	weakly similar to ( 158) AT1G66920 | Symbols: | serine/threonine protein kinase, putative | chr1:24965410-24967432 REVERSEweakly similar to ( 118) KPRO_MAIZE Putative receptor protein kinase ZmPK1 precursor (EC 2.7.11.1) - Zea mays (Maize)moderately similar to ( 207) loc_os01g02400 12001.m06882 protein Ser/Thr receptor-like kinase, putative, expressedTyrKc Pkinase_Tyr PTKc no original description	-1.85665
30.2.99	signalling.receptor kinases.misc	potri.007g125900.1	weakly similar to ( 158) AT1G66920 | Symbols: | serine/threonine protein kinase, putative | chr1:24965410-24967432 REVERSEweakly similar to ( 118) KPRO_MAIZE Putative receptor protein kinase ZmPK1 precursor (EC 2.7.11.1) - Zea mays (Maize)moderately similar to ( 207) loc_os01g02400 12001.m06882 protein Ser/Thr receptor-like kinase, putative, expressedTyrKc Pkinase_Tyr PTKc no original description	-1.85665
30.2.17	signalling.receptor kinases.DUF 26	potri.t128700.1	moderately similar to ( 476) AT4G23180 | Symbols: CRK10, RLK4 | CRK10 (CYSTEINE-RICH RLK10); ATP binding / kinase/ protein kinase/ protein serine/threonine kinase/ protein tyrosine kinase | chr4:12138171-12140780 FORWARDmoderately similar to ( 219) PSKR_DAUCA Phytosulfokine receptor precursor (EC 2.7.11.1) (Phytosulfokine LRR receptor kinase) - Daucus carota (Carrot)moderately similar to ( 447) l…	-1.77135
30.2.17	signalling.receptor kinases.DUF 26	potri.011g027700.1	moderately similar to ( 374) AT4G05200 | Symbols: | protein kinase family protein | chr4:2679793-2682309 REVERSEweakly similar to ( 145) NORK_MEDTR Nodulation receptor kinase precursor (EC 2.7.11.1) (Does not make infections protein 2) (Symbiosis receptor-like kinase) (MtSYMRK) - Medicago truncatula (Barrel medic)moderately similar to ( 303) loc_os10g04720 12010.m03882 protein protein kinase, put…	-1.76978
30.2.17	signalling.receptor kinases.DUF 26	potri.017g035400.1	moderately similar to ( 362) AT5G38260 | Symbols: | serine/threonine protein kinase, putative | chr5:15283692-15285837 REVERSEweakly similar to ( 197) KPRO_MAIZE Putative receptor protein kinase ZmPK1 precursor (EC 2.7.11.1) - Zea mays (Maize)moderately similar to ( 430) loc_os01g02300 12001.m06872 protein receptor kinase ORK10, putative, expressedPkinase_Tyr PTKc TyrKc S_TKc Pkinase S_TKc PTKc_T…	-1.73266
30.2.17	signalling.receptor kinases.DUF 26	potri.019g119900.1	highly similar to ( 595) AT4G21390 | Symbols: B120 | B120; ATP binding / protein kinase/ protein serine/threonine kinase/ sugar binding | chr4:11394458-11397474 REVERSEmoderately similar to ( 206) PSKR_DAUCA Phytosulfokine receptor precursor (EC 2.7.11.1) (Phytosulfokine LRR receptor kinase) - Daucus carota (Carrot)highly similar to ( 584) loc_os01g57560 12001.m11907 protein serine/threonine-prot…	-1.69568
30.2.17	signalling.receptor kinases.DUF 26	potri.016g011400.1	highly similar to ( 505) AT1G53440 | Symbols: | leucine-rich repeat family protein / protein kinase family protein | chr1:19945959-19951562 FORWARDweakly similar to ( 157) KPRO_MAIZE Putative receptor protein kinase ZmPK1 precursor (EC 2.7.11.1) - Zea mays (Maize)highly similar to ( 508) loc_os09g17630 12009.m05021 protein receptor-like protein kinase 2, putative, expressedPkinase Pkinase_Tyr PTK…	-1.69481
30.2.17	signalling.receptor kinases.DUF 26	potri.017g034500.1	moderately similar to ( 346) AT5G38260 | Symbols: | serine/threonine protein kinase, putative | chr5:15283692-15285837 REVERSEweakly similar to ( 199) KPRO_MAIZE Putative receptor protein kinase ZmPK1 precursor (EC 2.7.11.1) - Zea mays (Maize)moderately similar to ( 383) loc_os01g02840 12001.m06923 protein LRK14, putative, expressedPkinase_Tyr PTKc TyrKc Pkinase S_TKc S_TKc PTKc_Tec_like PTKc_Jak…	-1.58442
30.2.17	signalling.receptor kinases.DUF 26	potri.011g029100.1	highly similar to ( 575) AT4G23220 | Symbols: | kinase | chr4:12154091-12157091 REVERSEmoderately similar to ( 212) NORK_PEA Nodulation receptor kinase precursor (EC 2.7.11.1) - Pisum sativum (Garden pea)moderately similar to ( 443) loc_os07g35310 12007.m079814 protein CRK10, putative, expressedTyrKc Pkinase_Tyr S_TKc S_TKc PTKc Pkinase PTKc_Srm_Brk PTKc_EGFR_like PTKc_Syk_like PTKc_Src_like PTKc…	-1.57928
30.2.99	signalling.receptor kinases.misc	potri.002g004900.1	moderately similar to ( 270) AT3G57710 | Symbols: | protein kinase family protein | chr3:21386233-21387288 REVERSEweakly similar to ( 124) NORK_MEDTR Nodulation receptor kinase precursor (EC 2.7.11.1) (Does not make infections protein 2) (Symbiosis receptor-like kinase) (MtSYMRK) - Medicago truncatula (Barrel medic)weakly similar to ( 178) loc_os04g51050 12004.m101873 protein OsWAK53a - OsWAK rec…	-1.54812
30.2.17	signalling.receptor kinases.DUF 26	potri.004g063600.1	moderately similar to ( 482) AT1G07650 | Symbols: | leucine-rich repeat transmembrane protein kinase, putative | chr1:2359817-2366423 REVERSEmoderately similar to ( 234) NORK_MEDTR Nodulation receptor kinase precursor (EC 2.7.11.1) (Does not make infections protein 2) (Symbiosis receptor-like kinase) (MtSYMRK) - Medicago truncatula (Barrel medic)moderately similar to ( 479) loc_os09g17630 12009.m…	-1.53529
30.2.11	signalling.receptor kinases.leucine rich repeat XI	potri.005g016200.1	moderately similar to ( 387) AT1G07390 | Symbols: AtRLP1 | protein binding | chr1:2269893-2274654 FORWARDweakly similar to ( 199) PSKR_DAUCA Phytosulfokine receptor precursor (EC 2.7.11.1) (Phytosulfokine LRR receptor kinase) - Daucus carota (Carrot)moderately similar to ( 309) loc_os04g55440 12004.m10436 protein hcr9-4E, putative, expressed no original description	-1.5281
30.2.17	signalling.receptor kinases.DUF 26	potri.019g086300.1	highly similar to ( 840) AT1G34300 | Symbols: | lectin protein kinase family protein | chr1:12503450-12505939 FORWARDmoderately similar to ( 259) KPRO_MAIZE Putative receptor protein kinase ZmPK1 precursor (EC 2.7.11.1) - Zea mays (Maize)highly similar to ( 819) loc_os03g62180 12003.m101559 protein ATP binding protein, putative, expressedPkinase_Tyr Pkinase S_TKc TyrKc PTKc S_TKc PTKc_Csk_like PT…	-1.52617
30.2.11	signalling.receptor kinases.leucine rich repeat XI	potri.005g016100.1	moderately similar to ( 265) AT1G74190 | Symbols: AtRLP15 | AtRLP15 (Receptor Like Protein 15); protein binding | chr1:27902590-27906158 REVERSEweakly similar to ( 148) PSKR_DAUCA Phytosulfokine receptor precursor (EC 2.7.11.1) (Phytosulfokine LRR receptor kinase) - Daucus carota (Carrot)moderately similar to ( 216) loc_os04g55440 12004.m10436 protein hcr9-4E, putative, expressed no original desc…	-1.49554
30.2.17	signalling.receptor kinases.DUF 26	potri.018g111900.1	moderately similar to ( 366) AT3G16030 | Symbols: CES101 | CES101 (CALLUS EXPRESSION OF RBCS 101); ATP binding / carbohydrate binding / kinase/ protein kinase/ protein serine/threonine kinase/ protein tyrosine kinase/ sugar binding | chr3:5439609-5442802 FORWARDmoderately similar to ( 224) PSKR_DAUCA Phytosulfokine receptor precursor (EC 2.7.11.1) (Phytosulfokine LRR receptor kinase) - Daucus car…	-1.49041
30.2.11	signalling.receptor kinases.leucine rich repeat XI	potri.005g012100.1	moderately similar to ( 440) AT1G74170 | Symbols: AtRLP13 | AtRLP13 (Receptor Like Protein 13); protein binding | chr1:27891555-27895441 REVERSEmoderately similar to ( 204) RPK1_IPONI Receptor-like protein kinase precursor (EC 2.7.11.1) - Ipomoea nil (Japanese morning glory) (Pharbitis nil)moderately similar to ( 325) loc_os04g55420 12004.m10434 protein protein binding protein, putative, expresse…	-1.46816
30.2.17	signalling.receptor kinases.DUF 26	potri.006g128500.1	moderately similar to ( 342) AT1G16670 | Symbols: | protein kinase family protein | chr1:5697846-5699492 FORWARDweakly similar to ( 198) NORK_MEDTR Nodulation receptor kinase precursor (EC 2.7.11.1) (Does not make infections protein 2) (Symbiosis receptor-like kinase) (MtSYMRK) - Medicago truncatula (Barrel medic)moderately similar to ( 347) loc_os08g10070 12008.m26611 protein serine/threonine-pr…	-1.4479
30.2.17	signalling.receptor kinases.DUF 26	potri.t179900.1	weakly similar to ( 182) AT5G38260 | Symbols: | serine/threonine protein kinase, putative | chr5:15283692-15285837 REVERSEvery weakly similar to (80.5) RPK1_IPONI Receptor-like protein kinase precursor (EC 2.7.11.1) - Ipomoea nil (Japanese morning glory) (Pharbitis nil)weakly similar to ( 199) loc_os01g02790 12001.m06919 protein receptor kinase LRK14, putative, expressedPkinase S_TKc S_TKc no ori…	-1.42654
30.2.17	signalling.receptor kinases.DUF 26	potri.007g125200.1	moderately similar to ( 317) AT1G66920 | Symbols: | serine/threonine protein kinase, putative | chr1:24965410-24967432 REVERSEweakly similar to ( 167) KPRO_MAIZE Putative receptor protein kinase ZmPK1 precursor (EC 2.7.11.1) - Zea mays (Maize)moderately similar to ( 358) loc_os01g02300 12001.m06872 protein receptor kinase ORK10, putative, expressedPkinase Pkinase_Tyr TyrKc S_TKc PTKc S_TKc PTKc_S…	-1.41636
30.2.99	signalling.receptor kinases.misc	potri.001g454800.1	moderately similar to ( 323) AT1G33260 | Symbols: | protein kinase family protein | chr1:12064796-12066114 FORWARDweakly similar to ( 169) PSKR_DAUCA Phytosulfokine receptor precursor (EC 2.7.11.1) (Phytosulfokine LRR receptor kinase) - Daucus carota (Carrot)moderately similar to ( 303) loc_os04g45730 12004.m09524 protein leucine-rich repeat receptor protein kinase EXS precursor, putative, expres…	-1.41587
30.2.17	signalling.receptor kinases.DUF 26	potri.011g125100.1	highly similar to ( 874) AT4G27290 | Symbols: | ATP binding / protein kinase/ protein serine/threonine kinase/ protein tyrosine kinase/ sugar binding | chr4:13666281-13669202 FORWARDmoderately similar to ( 347) SLSG3_BRAOL S-locus-specific glycoprotein S13 precursor (SLSG-13) (Fragment) - Brassica oleracea (Wild cabbage)highly similar to ( 691) loc_os01g57560 12001.m11907 protein serine/threonine…	-1.39761
30.2.24	signalling.receptor kinases.S-locus glycoprotein like	potri.011g125100.1	highly similar to ( 874) AT4G27290 | Symbols: | ATP binding / protein kinase/ protein serine/threonine kinase/ protein tyrosine kinase/ sugar binding | chr4:13666281-13669202 FORWARDmoderately similar to ( 347) SLSG3_BRAOL S-locus-specific glycoprotein S13 precursor (SLSG-13) (Fragment) - Brassica oleracea (Wild cabbage)highly similar to ( 691) loc_os01g57560 12001.m11907 protein serine/threonine…	-1.39761
30.2.11	signalling.receptor kinases.leucine rich repeat XI	potri.015g130100.1	highly similar to ( 701) AT5G51560 | Symbols: | leucine-rich repeat transmembrane protein kinase, putative | chr5:20945807-20948613 FORWARDweakly similar to ( 107) RPK1_IPONI Receptor-like protein kinase precursor (EC 2.7.11.1) - Ipomoea nil (Japanese morning glory) (Pharbitis nil)highly similar to ( 611) loc_os06g04370 12006.m05166 protein ATP binding protein, putative, expressedPTKc TyrKc Pkina…	-1.39566
30.2.17	signalling.receptor kinases.DUF 26	potri.016g030300.1	moderately similar to ( 399) AT5G45790 | Symbols: | ubiquitin thiolesterase | chr5:18572473-18573664 FORWARDmoderately similar to ( 350) loc_os02g26550 12002.m07799 protein expressed protein no original description	-1.35129
30.2.17	signalling.receptor kinases.DUF 26	potri.014g086900.1	highly similar to ( 845) AT4G00340 | Symbols: RLK4 | RLK4 (RECEPTOR-LIKE PROTEIN KINASE 4); protein kinase/ sugar binding | chr4:148958-151496 FORWARDmoderately similar to ( 236) KPRO_MAIZE Putative receptor protein kinase ZmPK1 precursor (EC 2.7.11.1) - Zea mays (Maize)highly similar to ( 528) loc_os01g66610 12001.m12768 protein serine/threonine-protein kinase receptor precursor, putative, expre…	-1.29431
30.2.11	signalling.receptor kinases.leucine rich repeat XI	potri.011g104600.1	moderately similar to ( 394) AT2G15080 | Symbols: AtRLP19 | AtRLP19 (Receptor Like Protein 19); kinase/ protein binding | chr2:6533764-6536715 FORWARDmoderately similar to ( 280) RPK1_IPONI Receptor-like protein kinase precursor (EC 2.7.11.1) - Ipomoea nil (Japanese morning glory) (Pharbitis nil)moderately similar to ( 435) loc_os01g04070 12001.m07042 protein verticillium wilt disease resistance …	-1.28804
30.2.11	signalling.receptor kinases.leucine rich repeat XI	potri.t085800.1	moderately similar to ( 430) AT1G71400 | Symbols: AtRLP12 | AtRLP12 (Receptor Like Protein 12); protein binding | chr1:26909905-26912448 FORWARDmoderately similar to ( 263) RPK1_IPONI Receptor-like protein kinase precursor (EC 2.7.11.1) - Ipomoea nil (Japanese morning glory) (Pharbitis nil)moderately similar to ( 357) loc_os01g06520 12001.m07282 protein verticillium wilt disease resistance protei…	-1.28694
30.2.17	signalling.receptor kinases.DUF 26	potri.001g014400.1	highly similar to ( 619) AT5G60900 | Symbols: RLK1 | RLK1 (RECEPTOR-LIKE PROTEIN KINASE 1); ATP binding / carbohydrate binding / kinase/ protein kinase/ protein serine/threonine kinase/ protein tyrosine kinase/ sugar binding | chr5:24498467-24501494 REVERSEmoderately similar to ( 299) KPRO_MAIZE Putative receptor protein kinase ZmPK1 precursor (EC 2.7.11.1) - Zea mays (Maize)highly similar to ( 6…	-1.27984
30.2.17	signalling.receptor kinases.DUF 26	potri.014g096800.1	highly similar to ( 552) AT4G01037 | Symbols: | ubiquitin thiolesterase | chr4:451444-453030 REVERSEmoderately similar to ( 492) loc_os05g49610 12005.m09031 protein expressed protein no original description	-1.25946
30.2.11	signalling.receptor kinases.leucine rich repeat XI	potri.002g111700.1	nearly identical (1205) AT5G49660 | Symbols: | leucine-rich repeat transmembrane protein kinase, putative | chr5:20161401-20164534 REVERSEmoderately similar to ( 399) RPK1_IPONI Receptor-like protein kinase precursor (EC 2.7.11.1) - Ipomoea nil (Japanese morning glory) (Pharbitis nil)highly similar to ( 992) loc_os12g43660 12012.m08140 protein receptor-like protein kinase 5 precursor, putative, e…	-1.25833
30.2.11	signalling.receptor kinases.leucine rich repeat XI	potri.007g007500.1	moderately similar to ( 349) AT3G49750 | Symbols: AtRLP44 | AtRLP44 (Receptor Like Protein 44); protein binding | chr3:18450604-18451428 REVERSEmoderately similar to ( 267) loc_os09g04490 12009.m03818 protein BRASSINOSTEROID INSENSITIVE 1-associated receptor kinase 1 precursor, putative, expressed no original description	-1.25238
30.2.17	signalling.receptor kinases.DUF 26	potri.t157500.1	highly similar to ( 701) AT4G27290 | Symbols: | ATP binding / protein kinase/ protein serine/threonine kinase/ protein tyrosine kinase/ sugar binding | chr4:13666281-13669202 FORWARDmoderately similar to ( 345) SLSG6_BRAOL S-locus-specific glycoprotein S6 precursor (SLSG-6) - Brassica oleracea (Wild cabbage)highly similar to ( 594) loc_os03g35600 12003.m08696 protein serine/threonine-protein kina…	-1.20184
30.2.24	signalling.receptor kinases.S-locus glycoprotein like	potri.t157500.1	highly similar to ( 701) AT4G27290 | Symbols: | ATP binding / protein kinase/ protein serine/threonine kinase/ protein tyrosine kinase/ sugar binding | chr4:13666281-13669202 FORWARDmoderately similar to ( 345) SLSG6_BRAOL S-locus-specific glycoprotein S6 precursor (SLSG-6) - Brassica oleracea (Wild cabbage)highly similar to ( 594) loc_os03g35600 12003.m08696 protein serine/threonine-protein kina…	-1.20184
30.2.11	signalling.receptor kinases.leucine rich repeat XI	potri.015g093100.1	highly similar to ( 551) AT5G14210 | Symbols: | leucine-rich repeat transmembrane protein kinase, putative | chr5:4578503-4581374 REVERSEweakly similar to ( 111) RPK1_IPONI Receptor-like protein kinase precursor (EC 2.7.11.1) - Ipomoea nil (Japanese morning glory) (Pharbitis nil)moderately similar to ( 491) loc_os11g20360 12011.m28791 protein ATP binding protein, putative, expressedTyrKc PTKc Pki…	-1.19652
30.2.16	signalling.receptor kinases.Catharanthus roseus-like RLK1	potri.014g088100.1	moderately similar to ( 301) AT4G00300 | Symbols: | fringe-related protein | chr4:126509-130126 FORWARDmoderately similar to ( 277) loc_os03g03290 12003.m05865 protein ATP binding protein, putative, expressed no original description	-1.15867
30.2.17	signalling.receptor kinases.DUF 26	potri.001g006100.1	moderately similar to ( 388) AT2G41890 | Symbols: | curculin-like (mannose-binding) lectin family protein / PAN domain-containing protein | chr2:17478058-17480352 REVERSEmoderately similar to ( 206) KPRO_MAIZE Putative receptor protein kinase ZmPK1 precursor (EC 2.7.11.1) - Zea mays (Maize)moderately similar to ( 338) loc_os03g62180 12003.m101559 protein ATP binding protein, putative, expressedPT…	-1.1545
30.2.11	signalling.receptor kinases.leucine rich repeat XI	potri.011g139700.1	nearly identical (1353) AT1G17230 | Symbols: | ATP binding / protein binding / protein kinase/ protein serine/threonine kinase/ protein tyrosine kinase | chr1:5891375-5894855 FORWARDhighly similar to ( 575) RPK1_IPONI Receptor-like protein kinase precursor (EC 2.7.11.1) - Ipomoea nil (Japanese morning glory) (Pharbitis nil)nearly identical (1196) loc_os07g05740 12007.m05038 protein receptor-like …	-1.14664
30.2.17	signalling.receptor kinases.DUF 26	potri.t021500.1	highly similar to ( 843) AT4G27290 | Symbols: | ATP binding / protein kinase/ protein serine/threonine kinase/ protein tyrosine kinase/ sugar binding | chr4:13666281-13669202 FORWARDmoderately similar to ( 342) SLSG3_BRAOL S-locus-specific glycoprotein S13 precursor (SLSG-13) (Fragment) - Brassica oleracea (Wild cabbage)highly similar to ( 734) loc_os07g36544 12007.m07905 protein serine/threonine…	-1.1459
30.2.24	signalling.receptor kinases.S-locus glycoprotein like	potri.t021500.1	highly similar to ( 843) AT4G27290 | Symbols: | ATP binding / protein kinase/ protein serine/threonine kinase/ protein tyrosine kinase/ sugar binding | chr4:13666281-13669202 FORWARDmoderately similar to ( 342) SLSG3_BRAOL S-locus-specific glycoprotein S13 precursor (SLSG-13) (Fragment) - Brassica oleracea (Wild cabbage)highly similar to ( 734) loc_os07g36544 12007.m07905 protein serine/threonine…	-1.1459
30.2.11	signalling.receptor kinases.leucine rich repeat XI	potri.012g095600.1	highly similar to ( 681) AT5G14210 | Symbols: | leucine-rich repeat transmembrane protein kinase, putative | chr5:4578503-4581374 REVERSEweakly similar to ( 179) PSKR_DAUCA Phytosulfokine receptor precursor (EC 2.7.11.1) (Phytosulfokine LRR receptor kinase) - Daucus carota (Carrot)highly similar to ( 522) loc_os11g20360 12011.m28791 protein ATP binding protein, putative, expressedPTKc Pkinase_Tyr…	-1.1383
30.2.17	signalling.receptor kinases.DUF 26	potri.019g119200.1	highly similar to ( 873) AT2G19130 | Symbols: | S-locus lectin protein kinase family protein | chr2:8293789-8296275 FORWARDmoderately similar to ( 270) SLSG6_BRAOL S-locus-specific glycoprotein S6 precursor (SLSG-6) - Brassica oleracea (Wild cabbage)highly similar to ( 832) loc_os07g36780 12007.m07928 protein serine/threonine-protein kinase receptor precursor, putative, expressedPkinase S_TKc S_T…	-1.11313
30.2.24	signalling.receptor kinases.S-locus glycoprotein like	potri.019g119200.1	highly similar to ( 873) AT2G19130 | Symbols: | S-locus lectin protein kinase family protein | chr2:8293789-8296275 FORWARDmoderately similar to ( 270) SLSG6_BRAOL S-locus-specific glycoprotein S6 precursor (SLSG-6) - Brassica oleracea (Wild cabbage)highly similar to ( 832) loc_os07g36780 12007.m07928 protein serine/threonine-protein kinase receptor precursor, putative, expressedPkinase S_TKc S_T…	-1.11313
30.2.99	signalling.receptor kinases.misc	potri.019g039000.1	highly similar to ( 919) AT3G03770 | Symbols: | leucine-rich repeat transmembrane protein kinase, putative | chr3:945303-948436 REVERSEweakly similar to ( 134) PSKR_DAUCA Phytosulfokine receptor precursor (EC 2.7.11.1) (Phytosulfokine LRR receptor kinase) - Daucus carota (Carrot)highly similar to ( 759) loc_os07g07230 12007.m079614 protein ATP binding protein, putative, expressedPkinase S_TKc Tyr…	-1.11086
30.2.99	signalling.receptor kinases.misc	potri.019g094700.1	moderately similar to ( 327) AT4G29990 | Symbols: | light repressible receptor protein kinase | chr4:14665802-14669438 REVERSEweakly similar to ( 134) NORK_PEA Nodulation receptor kinase precursor (EC 2.7.11.1) - Pisum sativum (Garden pea)moderately similar to ( 319) loc_os05g44930 12005.m08618 protein receptor-like protein kinase, putative, expressed no original description	-1.10455
30.2.99	signalling.receptor kinases.misc	potri.008g133500.1	moderately similar to ( 308) AT2G01660 | Symbols: PDLP6 | PDLP6 (PLASMODESMATA-LOCATED PROTEIN 6) | chr2:291717-292496 REVERSEmoderately similar to ( 214) loc_os04g45460 12004.m09499 protein secretory protein-like, putative, expressed no original description	-1.10303
30.2.17	signalling.receptor kinases.DUF 26	potri.010g103300.1	moderately similar to ( 369) AT1G34300 | Symbols: | lectin protein kinase family protein | chr1:12503450-12505939 FORWARDmoderately similar to ( 367) KPRO_MAIZE Putative receptor protein kinase ZmPK1 precursor (EC 2.7.11.1) - Zea mays (Maize)highly similar to ( 808) loc_os10g01100 12010.m03538 protein receptor-like protein kinase, putative, expressedPkinase S_TKc S_TKc TyrKc Pkinase_Tyr PTKc PTKc…	-1.08569
30.2.11	signalling.receptor kinases.leucine rich repeat XI	potri.001g065300.1	moderately similar to ( 328) AT1G74190 | Symbols: AtRLP15 | AtRLP15 (Receptor Like Protein 15); protein binding | chr1:27902590-27906158 REVERSEmoderately similar to ( 207) RPK1_IPONI Receptor-like protein kinase precursor (EC 2.7.11.1) - Ipomoea nil (Japanese morning glory) (Pharbitis nil)moderately similar to ( 257) loc_os04g55420 12004.m10434 protein protein binding protein, putative, expresse…	-1.07736
30.2.17	signalling.receptor kinases.DUF 26	potri.019g120300.1	highly similar to ( 631) AT4G21380 | Symbols: ARK3 | ARK3 (A. THALIANA RECEPTOR KINASE 3); kinase/ transmembrane receptor protein serine/threonine kinase | chr4:11389219-11393090 REVERSEmoderately similar to ( 237) SLSG3_BRAOL S-locus-specific glycoprotein S13 precursor (SLSG-13) (Fragment) - Brassica oleracea (Wild cabbage)highly similar to ( 612) loc_os09g37840 12009.m60217 protein ATP binding …	-1.07155
30.2.11	signalling.receptor kinases.leucine rich repeat XI	potri.t086100.1	moderately similar to ( 338) AT3G11010 | Symbols: AtRLP34 | AtRLP34 (Receptor Like Protein 34); kinase/ protein binding | chr3:3450988-3453672 REVERSEmoderately similar to ( 236) PSKR_DAUCA Phytosulfokine receptor precursor (EC 2.7.11.1) (Phytosulfokine LRR receptor kinase) - Daucus carota (Carrot)moderately similar to ( 364) loc_os04g40440 12004.m09026 protein expressed protein no original descr…	-1.07116
30.2.11	signalling.receptor kinases.leucine rich repeat XI	potri.001g301400.1	moderately similar to ( 404) AT2G15320 | Symbols: | leucine-rich repeat family protein | chr2:6666527-6667675 REVERSEweakly similar to ( 148) loc_os02g43250 12002.m09360 protein receptor-like protein kinase precursor, putative, expressed no original description	-1.06937
30.2.17	signalling.receptor kinases.DUF 26	potri.t023500.1	highly similar to ( 886) AT4G27290 | Symbols: | ATP binding / protein kinase/ protein serine/threonine kinase/ protein tyrosine kinase/ sugar binding | chr4:13666281-13669202 FORWARDmoderately similar to ( 392) SLSG6_BRAOL S-locus-specific glycoprotein S6 precursor (SLSG-6) - Brassica oleracea (Wild cabbage)highly similar to ( 767) loc_os07g36544 12007.m07905 protein serine/threonine-protein kina…	-1.05617
30.2.24	signalling.receptor kinases.S-locus glycoprotein like	potri.t023500.1	highly similar to ( 886) AT4G27290 | Symbols: | ATP binding / protein kinase/ protein serine/threonine kinase/ protein tyrosine kinase/ sugar binding | chr4:13666281-13669202 FORWARDmoderately similar to ( 392) SLSG6_BRAOL S-locus-specific glycoprotein S6 precursor (SLSG-6) - Brassica oleracea (Wild cabbage)highly similar to ( 767) loc_os07g36544 12007.m07905 protein serine/threonine-protein kina…	-1.05617
30.2.99	signalling.receptor kinases.misc	potri.004g233000.1	highly similar to ( 838) AT4G25160 | Symbols: | protein kinase family protein | chr4:12903360-12906669 REVERSEweakly similar to ( 154) CRI4_MAIZE Putative receptor protein kinase CRINKLY4 precursor (EC 2.7.11.1) - Zea mays (Maize)highly similar to ( 757) loc_os06g04880 12006.m31972 protein ATP binding protein, putative, expressedS_TKc Pkinase_Tyr S_TKc TyrKc STK_N PTKc Pkinase SPS1 PTKc_Jak_rpt2 …	-1.05413
30.2.5	signalling.receptor kinases.leucine rich repeat V	potri.004g005400.1	moderately similar to ( 274) AT4G22130 | Symbols: SRF8 | SRF8 (STRUBBELIG-RECEPTOR FAMILY 8); ATP binding / kinase/ protein binding / protein kinase | chr4:11724781-11727331 FORWARDmoderately similar to ( 208) loc_os02g09740 12002.m100127 protein receptor protein kinase TMK1 precursor, putative, expressed no original description	-1.03767
30.2.17	signalling.receptor kinases.DUF 26	potri.001g117800.1	highly similar to ( 829) AT4G22730 | Symbols: | leucine-rich repeat transmembrane protein kinase, putative | chr4:11941384-11943696 FORWARDweakly similar to ( 180) PSKR_DAUCA Phytosulfokine receptor precursor (EC 2.7.11.1) (Phytosulfokine LRR receptor kinase) - Daucus carota (Carrot)highly similar to ( 678) loc_os06g04370 12006.m05166 protein ATP binding protein, putative, expressedPTKc TyrKc Pki…	-1.03285
30.2.3	signalling.receptor kinases.leucine rich repeat III	potri.015g035500.1	highly similar to ( 723) AT1G48480 | Symbols: RKL1 | RKL1; ATP binding / kinase/ protein serine/threonine kinase | chr1:17918475-17920743 FORWARDweakly similar to ( 172) PSKR_DAUCA Phytosulfokine receptor precursor (EC 2.7.11.1) (Phytosulfokine LRR receptor kinase) - Daucus carota (Carrot)moderately similar to ( 451) loc_os03g12250 12003.m06675 protein atypical receptor-like kinase MARK, putative…	-1.03247
30.2.16	signalling.receptor kinases.Catharanthus roseus-like RLK1	potri.017g096200.1	moderately similar to ( 214) AT3G51550 | Symbols: FER | FER (FERONIA); kinase/ protein kinase | chr3:19117877-19120564 REVERSEmoderately similar to ( 207) loc_os03g21540 12003.m07558 protein protein kinase, putative, expressed no original description	-1.00129
30.2.17	signalling.receptor kinases.DUF 26	potri.015g083300.1	highly similar to ( 762) AT1G15530 | Symbols: | receptor lectin kinase, putative | chr1:5339961-5341931 REVERSEmoderately similar to ( 207) PSKR_DAUCA Phytosulfokine receptor precursor (EC 2.7.11.1) (Phytosulfokine LRR receptor kinase) - Daucus carota (Carrot)moderately similar to ( 453) loc_os04g44910 12004.m35044 protein protein kinase, putative, expressedLectin_legB Pkinase S_TKc Pkinase_Tyr S…	1.0137
30.2.3	signalling.receptor kinases.leucine rich repeat III	potri.012g033200.1	highly similar to ( 647) AT4G23740 | Symbols: | leucine-rich repeat transmembrane protein kinase, putative | chr4:12367063-12369159 FORWARDweakly similar to ( 184) PSKR_DAUCA Phytosulfokine receptor precursor (EC 2.7.11.1) (Phytosulfokine LRR receptor kinase) - Daucus carota (Carrot)highly similar to ( 608) loc_os01g12390 12001.m07854 protein ATP binding protein, putative, expressedPTKc S_TKc Pki…	1.02811
30.2.11	signalling.receptor kinases.leucine rich repeat XI	potri.016g120600.1	moderately similar to ( 432) AT1G47890 | Symbols: AtRLP7 | AtRLP7 (Receptor Like Protein 7); kinase/ protein binding | chr1:17643976-17647035 FORWARDweakly similar to ( 192) RPK1_IPONI Receptor-like protein kinase precursor (EC 2.7.11.1) - Ipomoea nil (Japanese morning glory) (Pharbitis nil)highly similar to ( 563) loc_os12g11370 12012.m05117 protein verticillium wilt disease resistance protein, …	1.03033
30.2.11	signalling.receptor kinases.leucine rich repeat XI	potri.004g223900.1	highly similar to ( 982) AT5G65700 | Symbols: BAM1 | BAM1 (BARELY ANY MERISTEM 1); ATP binding / kinase/ protein serine/threonine kinase | chr5:26281826-26284945 FORWARDmoderately similar to ( 414) RPK1_IPONI Receptor-like protein kinase precursor (EC 2.7.11.1) - Ipomoea nil (Japanese morning glory) (Pharbitis nil)highly similar to ( 986) loc_os11g12620 12011.m05454 protein receptor protein kinas…	1.09775
30.2.11	signalling.receptor kinases.leucine rich repeat XI	potri.006g189000.1	nearly identical (1037) AT5G51350 | Symbols: | leucine-rich repeat transmembrane protein kinase, putative | chr5:20867860-20870621 REVERSEmoderately similar to ( 341) RPK1_IPONI Receptor-like protein kinase precursor (EC 2.7.11.1) - Ipomoea nil (Japanese morning glory) (Pharbitis nil)highly similar to ( 611) loc_os02g02140 12002.m05564 protein receptor protein kinase CLAVATA1 precursor, putative,…	1.14477
30.2.11	signalling.receptor kinases.leucine rich repeat XI	potri.007g016800.1	moderately similar to ( 455) AT5G66330 | Symbols: | leucine-rich repeat family protein | chr5:26500531-26501787 REVERSEweakly similar to ( 112) RPK1_IPONI Receptor-like protein kinase precursor (EC 2.7.11.1) - Ipomoea nil (Japanese morning glory) (Pharbitis nil)moderately similar to ( 236) loc_os02g43250 12002.m09360 protein receptor-like protein kinase precursor, putative, expressed no original …	1.15
30.2.17	signalling.receptor kinases.DUF 26	potri.017g141400.1	moderately similar to ( 395) AT5G40380 | Symbols: | protein kinase family protein | chr5:16152301-16155038 FORWARDmoderately similar to ( 210) PSKR_DAUCA Phytosulfokine receptor precursor (EC 2.7.11.1) (Phytosulfokine LRR receptor kinase) - Daucus carota (Carrot)highly similar to ( 598) loc_os11g28104 12011.m06728 protein protein kinase, putative, expressedPTKc Pkinase_Tyr TyrKc S_TKc Pkinase S_T…	1.19546
30.2.11	signalling.receptor kinases.leucine rich repeat XI	potri.018g045500.1	highly similar to ( 900) AT2G25790 | Symbols: | leucine-rich repeat transmembrane protein kinase, putative | chr2:11000631-11004031 FORWARDmoderately similar to ( 296) RPK1_IPONI Receptor-like protein kinase precursor (EC 2.7.11.1) - Ipomoea nil (Japanese morning glory) (Pharbitis nil)moderately similar to ( 493) loc_os02g02140 12002.m05564 protein receptor protein kinase CLAVATA1 precursor, puta…	1.22023
30.2.11	signalling.receptor kinases.leucine rich repeat XI	potri.018g124400.1	moderately similar to ( 312) AT5G49290 | Symbols: | protein binding | chr5:19980195-19983869 FORWARDweakly similar to ( 199) RPK1_IPONI Receptor-like protein kinase precursor (EC 2.7.11.1) - Ipomoea nil (Japanese morning glory) (Pharbitis nil)moderately similar to ( 274) loc_os04g55440 12004.m10436 protein hcr9-4E, putative, expressed no original description	1.22053
30.2.11	signalling.receptor kinases.leucine rich repeat XI	potri.001g472900.1	nearly identical (1469) AT1G55610 | Symbols: BRL1 | BRL1 (BRI 1 LIKE); kinase | chr1:20779874-20783374 REVERSEmoderately similar to ( 465) PSKR_DAUCA Phytosulfokine receptor precursor (EC 2.7.11.1) (Phytosulfokine LRR receptor kinase) - Daucus carota (Carrot)nearly identical (1256) loc_os09g12240 12009.m04486 protein serine/threonine-protein kinase BRI1-like 1 precursor, putative, expressedPkinas…	1.3756
30.2.17	signalling.receptor kinases.DUF 26	potri.t009100.1	highly similar to ( 803) AT1G29740 | Symbols: | kinase | chr1:10407379-10412997 REVERSEweakly similar to ( 170) NORK_MEDTR Nodulation receptor kinase precursor (EC 2.7.11.1) (Does not make infections protein 2) (Symbiosis receptor-like kinase) (MtSYMRK) - Medicago truncatula (Barrel medic)highly similar to ( 617) loc_os09g17630 12009.m05021 protein receptor-like protein kinase 2, putative, expres…	1.44304
30.2.17	signalling.receptor kinases.DUF 26	potri.004g027400.1	highly similar to ( 885) AT1G11330 | Symbols: | S-locus lectin protein kinase family protein | chr1:3810372-3813416 FORWARDmoderately similar to ( 270) SLSG6_BRAOL S-locus-specific glycoprotein S6 precursor (SLSG-6) - Brassica oleracea (Wild cabbage)highly similar to ( 653) loc_os03g35600 12003.m08696 protein serine/threonine-protein kinase receptor precursor, putative, expressedPkinase_Tyr TyrKc…	1.46031
30.2.24	signalling.receptor kinases.S-locus glycoprotein like	potri.004g027400.1	highly similar to ( 885) AT1G11330 | Symbols: | S-locus lectin protein kinase family protein | chr1:3810372-3813416 FORWARDmoderately similar to ( 270) SLSG6_BRAOL S-locus-specific glycoprotein S6 precursor (SLSG-6) - Brassica oleracea (Wild cabbage)highly similar to ( 653) loc_os03g35600 12003.m08696 protein serine/threonine-protein kinase receptor precursor, putative, expressedPkinase_Tyr TyrKc…	1.46031
30.2.17	signalling.receptor kinases.DUF 26	potri.011g034900.1	highly similar to ( 716) AT1G11340 | Symbols: | S-locus lectin protein kinase family protein | chr1:3814116-3817420 REVERSEmoderately similar to ( 261) SLSG3_BRAOL S-locus-specific glycoprotein S13 precursor (SLSG-13) (Fragment) - Brassica oleracea (Wild cabbage)highly similar to ( 628) loc_os07g36544 12007.m07905 protein serine/threonine-protein kinase receptor precursor, putative, expressedTyrK…	1.46993
30.2.11	signalling.receptor kinases.leucine rich repeat XI	potri.006g220100.1	nearly identical (1508) AT2G26330 | Symbols: ER, QRP1 | ER (ERECTA); transmembrane receptor protein kinase | chr2:11208367-11213895 REVERSEmoderately similar to ( 402) PSKR_DAUCA Phytosulfokine receptor precursor (EC 2.7.11.1) (Phytosulfokine LRR receptor kinase) - Daucus carota (Carrot)nearly identical (1387) loc_os06g10230 12006.m32010 protein receptor-like protein kinase 5 precursor, putative,…	1.48176
30.2.17	signalling.receptor kinases.DUF 26	potri.017g108000.1	highly similar to ( 996) AT5G16000 | Symbols: NIK1 | NIK1 (NSP-INTERACTING KINASE 1); kinase | chr5:5224264-5227003 FORWARDmoderately similar to ( 271) PSKR_DAUCA Phytosulfokine receptor precursor (EC 2.7.11.1) (Phytosulfokine LRR receptor kinase) - Daucus carota (Carrot)highly similar to ( 846) loc_os06g16330 12006.m06346 protein BRASSINOSTEROID INSENSITIVE 1-associated receptor kinase 1 precurs…	1.48411
30.2.99	signalling.receptor kinases.misc	potri.017g108000.1	highly similar to ( 996) AT5G16000 | Symbols: NIK1 | NIK1 (NSP-INTERACTING KINASE 1); kinase | chr5:5224264-5227003 FORWARDmoderately similar to ( 271) PSKR_DAUCA Phytosulfokine receptor precursor (EC 2.7.11.1) (Phytosulfokine LRR receptor kinase) - Daucus carota (Carrot)highly similar to ( 846) loc_os06g16330 12006.m06346 protein BRASSINOSTEROID INSENSITIVE 1-associated receptor kinase 1 precurs…	1.48411
30.2.11	signalling.receptor kinases.leucine rich repeat XI	potri.002g258500.1	weakly similar to ( 181) AT4G28650 | Symbols: | leucine-rich repeat transmembrane protein kinase, putative | chr4:14144155-14147276 REVERSEweakly similar to ( 146) RPK1_IPONI Receptor-like protein kinase precursor (EC 2.7.11.1) - Ipomoea nil (Japanese morning glory) (Pharbitis nil)moderately similar to ( 224) loc_os10g33080 12010.m06143 protein leucine-rich repeat receptor protein kinase EXS prec…	1.50439
30.2.11	signalling.receptor kinases.leucine rich repeat XI	potri.006g061300.1	moderately similar to ( 307) AT1G74190 | Symbols: AtRLP15 | AtRLP15 (Receptor Like Protein 15); protein binding | chr1:27902590-27906158 REVERSEweakly similar to ( 192) PSKR_DAUCA Phytosulfokine receptor precursor (EC 2.7.11.1) (Phytosulfokine LRR receptor kinase) - Daucus carota (Carrot)moderately similar to ( 320) loc_os04g55420 12004.m10434 protein protein binding protein, putative, expressed …	1.5166
30.2.17	signalling.receptor kinases.DUF 26	potri.017g141300.1	moderately similar to ( 379) AT5G40380 | Symbols: | protein kinase family protein | chr5:16152301-16155038 FORWARDmoderately similar to ( 213) PSKR_DAUCA Phytosulfokine receptor precursor (EC 2.7.11.1) (Phytosulfokine LRR receptor kinase) - Daucus carota (Carrot)highly similar to ( 585) loc_os11g28104 12011.m06728 protein protein kinase, putative, expressedPTKc TyrKc Pkinase_Tyr S_TKc Pkinase S_T…	1.52517
30.2.99	signalling.receptor kinases.misc	potri.016g129600.1	weakly similar to ( 176) AT5G01740 | Symbols: | FUNCTIONS IN: molecular_function unknown; INVOLVED IN: biological_process unknown; LOCATED IN: cellular_component unknown; EXPRESSED IN: 18 plant structures; EXPRESSED DURING: 9 growth stages; CONTAINS InterPro DOMAIN/s: Wound-induced protein, Wun1 (InterPro:IPR009798); BEST Arabidopsis thaliana protein match is: SAG20 (SENESCENCE ASSOCIATED GENE 20…	1.53468
30.2.17	signalling.receptor kinases.DUF 26	potri.011g110500.1	moderately similar to ( 398) AT1G78850 | Symbols: | curculin-like (mannose-binding) lectin family protein | chr1:29642072-29643397 REVERSEmoderately similar to ( 426) EP1G_DAUCA Epidermis-specific secreted glycoprotein EP1 precursor (52/54 kDa medium protein) - Daucus carota (Carrot)weakly similar to ( 139) loc_os04g23760 12004.m07515 protein ATP binding protein, putativeB_lectin B_lectin B_lecti…	1.5612
30.2.17	signalling.receptor kinases.DUF 26	potri.011g093700.1	highly similar to ( 852) AT5G55830 | Symbols: | lectin protein kinase, putative | chr5:22594655-22596700 FORWARDweakly similar to ( 191) NORK_PEA Nodulation receptor kinase precursor (EC 2.7.11.1) - Pisum sativum (Garden pea)highly similar to ( 645) loc_os06g17490 12006.m06461 protein protein kinase, putative, expressedLectin_legB Pkinase S_TKc S_TKc PTKc Pkinase_Tyr TyrKc PTKc_Src_like PTKc_EGFR…	1.58721
30.2.17	signalling.receptor kinases.DUF 26	potri.001g411000.1	highly similar to ( 785) AT4G27290 | Symbols: | ATP binding / protein kinase/ protein serine/threonine kinase/ protein tyrosine kinase/ sugar binding | chr4:13666281-13669202 FORWARDmoderately similar to ( 340) SLSG3_BRAOL S-locus-specific glycoprotein S13 precursor (SLSG-13) (Fragment) - Brassica oleracea (Wild cabbage)highly similar to ( 753) loc_os07g36544 12007.m07905 protein serine/threonine…	1.59063
30.2.17	signalling.receptor kinases.DUF 26	potri.004g026300.1	weakly similar to ( 152) AT4G38830 | Symbols: | protein kinase family protein | chr4:18122339-18124943 FORWARDweakly similar to ( 127) loc_os05g41370 12005.m08312 protein receptor-like protein kinase homolog RK20-1, putative, expressed no original description	1.63934
30.2.99	signalling.receptor kinases.misc	potri.004g026300.1	weakly similar to ( 152) AT4G38830 | Symbols: | protein kinase family protein | chr4:18122339-18124943 FORWARDweakly similar to ( 127) loc_os05g41370 12005.m08312 protein receptor-like protein kinase homolog RK20-1, putative, expressed no original description	1.63934
30.2.11	signalling.receptor kinases.leucine rich repeat XI	potri.005g227600.1	moderately similar to ( 433) AT4G28560 | Symbols: RIC7 | RIC7 (ROP-INTERACTIVE CRIB MOTIF-CONTAINING PROTEIN 7); protein binding | chr4:14116015-14117367 REVERSEweakly similar to ( 116) RPK1_IPONI Receptor-like protein kinase precursor (EC 2.7.11.1) - Ipomoea nil (Japanese morning glory) (Pharbitis nil)moderately similar to ( 230) loc_os06g42220 12006.m08753 protein too many mouths protein precur…	1.65418
30.2.3	signalling.receptor kinases.leucine rich repeat III	potri.010g121700.1	highly similar to ( 766) AT1G68400 | Symbols: | leucine-rich repeat transmembrane protein kinase, putative | chr1:25646401-25648916 REVERSEweakly similar to ( 177) PSKR_DAUCA Phytosulfokine receptor precursor (EC 2.7.11.1) (Phytosulfokine LRR receptor kinase) - Daucus carota (Carrot)highly similar to ( 526) loc_os01g04230 12001.m07059 protein receptor kinase, putative, expressedPkinase PTKc S_TKc…	1.65903
30.2.17	signalling.receptor kinases.DUF 26	potri.015g026300.1	highly similar to ( 678) AT5G24080 | Symbols: | protein kinase family protein | chr5:8139334-8141014 REVERSEmoderately similar to ( 222) KPRO_MAIZE Putative receptor protein kinase ZmPK1 precursor (EC 2.7.11.1) - Zea mays (Maize)moderately similar to ( 423) loc_os07g36780 12007.m07928 protein serine/threonine-protein kinase receptor precursor, putative, expressedPkinase S_TKc S_TKc TyrKc Pkinase_…	1.70705
30.2.17	signalling.receptor kinases.DUF 26	potri.011g110000.1	moderately similar to ( 430) AT1G78850 | Symbols: | curculin-like (mannose-binding) lectin family protein | chr1:29642072-29643397 REVERSEmoderately similar to ( 417) EP1G_DAUCA Epidermis-specific secreted glycoprotein EP1 precursor (52/54 kDa medium protein) - Daucus carota (Carrot)weakly similar to ( 147) loc_os11g03820 12011.m04577 protein D-mannose binding lectin family protein, expressedB_le…	1.70991
30.2.17	signalling.receptor kinases.DUF 26	potri.001g413900.1	highly similar to ( 852) AT4G27290 | Symbols: | ATP binding / protein kinase/ protein serine/threonine kinase/ protein tyrosine kinase/ sugar binding | chr4:13666281-13669202 FORWARDmoderately similar to ( 342) SLSG3_BRAOL S-locus-specific glycoprotein S13 precursor (SLSG-13) (Fragment) - Brassica oleracea (Wild cabbage)highly similar to ( 738) loc_os07g36544 12007.m07905 protein serine/threonine…	1.84195
30.2.24	signalling.receptor kinases.S-locus glycoprotein like	potri.001g413900.1	highly similar to ( 852) AT4G27290 | Symbols: | ATP binding / protein kinase/ protein serine/threonine kinase/ protein tyrosine kinase/ sugar binding | chr4:13666281-13669202 FORWARDmoderately similar to ( 342) SLSG3_BRAOL S-locus-specific glycoprotein S13 precursor (SLSG-13) (Fragment) - Brassica oleracea (Wild cabbage)highly similar to ( 738) loc_os07g36544 12007.m07905 protein serine/threonine…	1.84195
30.2.17	signalling.receptor kinases.DUF 26	potri.006g254600.1	highly similar to ( 965) AT4G32300 | Symbols: SD2-5 | SD2-5 (S-DOMAIN-2 5); carbohydrate binding / kinase/ protein kinase | chr4:15599970-15602435 FORWARDmoderately similar to ( 260) KPRO_MAIZE Putative receptor protein kinase ZmPK1 precursor (EC 2.7.11.1) - Zea mays (Maize)highly similar to ( 827) loc_os06g29810 12006.m31879 protein ATP binding protein, putative, expressedPkinase S_TKc Pkinase_T…	1.85698
30.2.17	signalling.receptor kinases.DUF 26	potri.014g068700.1	highly similar to ( 824) AT2G45340 | Symbols: | leucine-rich repeat transmembrane protein kinase, putative | chr2:18691739-18694466 FORWARDweakly similar to ( 165) PSKR_DAUCA Phytosulfokine receptor precursor (EC 2.7.11.1) (Phytosulfokine LRR receptor kinase) - Daucus carota (Carrot)highly similar to ( 721) loc_os06g04370 12006.m05166 protein ATP binding protein, putative, expressedTyrKc PTKc Pki…	1.87666
30.2.17	signalling.receptor kinases.DUF 26	potri.010g043900.1	highly similar to ( 803) AT1G70530 | Symbols: | protein kinase family protein | chr1:26588750-26591379 REVERSEweakly similar to ( 198) NORK_MEDTR Nodulation receptor kinase precursor (EC 2.7.11.1) (Does not make infections protein 2) (Symbiosis receptor-like kinase) (MtSYMRK) - Medicago truncatula (Barrel medic)moderately similar to ( 484) loc_os05g03920 12005.m04926 protein protein kinase, putat…	1.89457
30.2.3	signalling.receptor kinases.leucine rich repeat III	potri.006g104300.1	highly similar to ( 962) AT3G51740 | Symbols: IMK2 | IMK2 (INFLORESCENCE MERISTEM RECEPTOR-LIKE KINASE 2); ATP binding / kinase/ protein kinase/ protein serine/threonine kinase | chr3:19189248-19191842 FORWARDmoderately similar to ( 314) PSKR_DAUCA Phytosulfokine receptor precursor (EC 2.7.11.1) (Phytosulfokine LRR receptor kinase) - Daucus carota (Carrot)highly similar to ( 775) loc_os03g18630 1…	1.90869
30.2.11	signalling.receptor kinases.leucine rich repeat XI	potri.006g104300.1	highly similar to ( 962) AT3G51740 | Symbols: IMK2 | IMK2 (INFLORESCENCE MERISTEM RECEPTOR-LIKE KINASE 2); ATP binding / kinase/ protein kinase/ protein serine/threonine kinase | chr3:19189248-19191842 FORWARDmoderately similar to ( 314) PSKR_DAUCA Phytosulfokine receptor precursor (EC 2.7.11.1) (Phytosulfokine LRR receptor kinase) - Daucus carota (Carrot)highly similar to ( 775) loc_os03g18630 1…	1.90869
30.2.11	signalling.receptor kinases.leucine rich repeat XI	potri.008g014300.1	highly similar to ( 679) AT3G03770 | Symbols: | leucine-rich repeat transmembrane protein kinase, putative | chr3:945303-948436 REVERSEweakly similar to ( 135) PSKR_DAUCA Phytosulfokine receptor precursor (EC 2.7.11.1) (Phytosulfokine LRR receptor kinase) - Daucus carota (Carrot)highly similar to ( 600) loc_os07g07230 12007.m079614 protein ATP binding protein, putative, expressedS_TKc PTKc Pkinas…	1.91658
30.2.17	signalling.receptor kinases.DUF 26	potri.011g128800.1	highly similar to ( 879) AT4G27290 | Symbols: | ATP binding / protein kinase/ protein serine/threonine kinase/ protein tyrosine kinase/ sugar binding | chr4:13666281-13669202 FORWARDmoderately similar to ( 304) SLSG3_BRAOL S-locus-specific glycoprotein S13 precursor (SLSG-13) (Fragment) - Brassica oleracea (Wild cabbage)highly similar to ( 690) loc_os01g57560 12001.m11907 protein serine/threonine…	1.96586
30.2.24	signalling.receptor kinases.S-locus glycoprotein like	potri.011g128800.1	highly similar to ( 879) AT4G27290 | Symbols: | ATP binding / protein kinase/ protein serine/threonine kinase/ protein tyrosine kinase/ sugar binding | chr4:13666281-13669202 FORWARDmoderately similar to ( 304) SLSG3_BRAOL S-locus-specific glycoprotein S13 precursor (SLSG-13) (Fragment) - Brassica oleracea (Wild cabbage)highly similar to ( 690) loc_os01g57560 12001.m11907 protein serine/threonine…	1.96586
30.2.11	signalling.receptor kinases.leucine rich repeat XI	potri.003g207000.1	moderately similar to ( 482) AT3G20820 | Symbols: | leucine-rich repeat family protein | chr3:7280930-7282027 FORWARDweakly similar to ( 150) PGIP2_PHAVU Polygalacturonase inhibitor 2 precursor (Polygalacturonase-inhibiting protein) (PGIP-2) - Phaseolus vulgaris (Kidney bean) (French bean)moderately similar to ( 396) loc_os08g39550 12008.m07936 protein polygalacturonase inhibitor 2 precursor, put…	1.98076
30.2.11	signalling.receptor kinases.leucine rich repeat XI	potri.007g014700.1	nearly identical (1268) AT4G36180 | Symbols: | leucine-rich repeat family protein | chr4:17120209-17123698 REVERSEmoderately similar to ( 292) PSKR_DAUCA Phytosulfokine receptor precursor (EC 2.7.11.1) (Phytosulfokine LRR receptor kinase) - Daucus carota (Carrot)highly similar to ( 935) loc_os04g48760 12004.m09811 protein BRASSINOSTEROID INSENSITIVE 1 precursor, putative, expressedS_TKc S_TKc Pki…	2.04658
30.2.11	signalling.receptor kinases.leucine rich repeat XI	potri.016g055400.1	nearly identical (1290) AT2G41820 | Symbols: | leucine-rich repeat transmembrane protein kinase, putative | chr2:17447170-17449914 FORWARDmoderately similar to ( 368) RPK1_IPONI Receptor-like protein kinase precursor (EC 2.7.11.1) - Ipomoea nil (Japanese morning glory) (Pharbitis nil)highly similar to ( 979) loc_os07g10630 12007.m05518 protein ATP binding protein, putative, expressedPkinase S_TKc…	2.05122
30.2.11	signalling.receptor kinases.leucine rich repeat XI	potri.002g106800.1	nearly identical (1183) AT1G09970 | Symbols: LRR XI-23 | LRR XI-23; ATP binding / kinase/ protein kinase/ protein serine/threonine kinase | chr1:3252408-3255428 FORWARDmoderately similar to ( 430) RPK1_IPONI Receptor-like protein kinase precursor (EC 2.7.11.1) - Ipomoea nil (Japanese morning glory) (Pharbitis nil)highly similar to ( 901) loc_os12g43640 12012.m08138 protein receptor-like protein k…	2.09107
30.2.17	signalling.receptor kinases.DUF 26	potri.002g147000.1	highly similar to ( 798) AT2G45340 | Symbols: | leucine-rich repeat transmembrane protein kinase, putative | chr2:18691739-18694466 FORWARDweakly similar to ( 142) NORK_MEDTR Nodulation receptor kinase precursor (EC 2.7.11.1) (Does not make infections protein 2) (Symbiosis receptor-like kinase) (MtSYMRK) - Medicago truncatula (Barrel medic)highly similar to ( 712) loc_os06g04370 12006.m05166 prot…	2.1468
30.2.3	signalling.receptor kinases.leucine rich repeat III	potri.014g024400.1	highly similar to ( 626) AT5G43020 | Symbols: | leucine-rich repeat transmembrane protein kinase, putative | chr5:17255426-17257742 REVERSEweakly similar to ( 133) PSKR_DAUCA Phytosulfokine receptor precursor (EC 2.7.11.1) (Phytosulfokine LRR receptor kinase) - Daucus carota (Carrot)moderately similar to ( 357) loc_os04g55620 12004.m10453 protein receptor kinase, putative, expressedPkinase S_TKc …	2.18627
30.2.17	signalling.receptor kinases.DUF 26	potri.011g110200.1	moderately similar to ( 394) AT1G78860 | Symbols: | curculin-like (mannose-binding) lectin family protein | chr1:29646168-29647499 REVERSEmoderately similar to ( 424) EP1G_DAUCA Epidermis-specific secreted glycoprotein EP1 precursor (52/54 kDa medium protein) - Daucus carota (Carrot)weakly similar to ( 143) loc_os04g23760 12004.m07515 protein ATP binding protein, putativeB_lectin B_lectin B_lecti…	2.20313
30.2.17	signalling.receptor kinases.DUF 26	potri.t091200.1	moderately similar to ( 462) AT5G38280 | Symbols: PR5K | PR5K; kinase/ transmembrane receptor protein serine/threonine kinase | chr5:15293325-15295838 REVERSEmoderately similar to ( 238) TLP1_PRUPE Thaumatin-like protein 1 precursor (PpAZ44) - Prunus persica (Peach)moderately similar to ( 397) loc_os04g23640 12004.m07505 protein ATP binding protein, putative, expressedTHN Thaumatin Pkinase S_TKc …	2.27793
30.2.11	signalling.receptor kinases.leucine rich repeat XI	potri.013g098900.1	highly similar to ( 566) AT1G33590 | Symbols: | disease resistance protein-related / LRR protein-related | chr1:12177788-12179221 FORWARDweakly similar to ( 134) RPK1_IPONI Receptor-like protein kinase precursor (EC 2.7.11.1) - Ipomoea nil (Japanese morning glory) (Pharbitis nil)weakly similar to ( 152) loc_os06g08690 12006.m05588 protein leucine-rich repeat receptor protein kinase EXS precursor,…	2.31472
30.2.11	signalling.receptor kinases.leucine rich repeat XI	potri.016g126300.1	nearly identical (1006) AT3G51740 | Symbols: IMK2 | IMK2 (INFLORESCENCE MERISTEM RECEPTOR-LIKE KINASE 2); ATP binding / kinase/ protein kinase/ protein serine/threonine kinase | chr3:19189248-19191842 FORWARDmoderately similar to ( 322) PSKR_DAUCA Phytosulfokine receptor precursor (EC 2.7.11.1) (Phytosulfokine LRR receptor kinase) - Daucus carota (Carrot)highly similar to ( 800) loc_os03g18630 12…	2.37216
30.2.3	signalling.receptor kinases.leucine rich repeat III	potri.015g023500.1	highly similar to ( 634) AT4G23740 | Symbols: | leucine-rich repeat transmembrane protein kinase, putative | chr4:12367063-12369159 FORWARDmoderately similar to ( 202) PSKR_DAUCA Phytosulfokine receptor precursor (EC 2.7.11.1) (Phytosulfokine LRR receptor kinase) - Daucus carota (Carrot)highly similar to ( 617) loc_os01g12390 12001.m07854 protein ATP binding protein, putative, expressedPkinase S_…	2.4128
30.2.11	signalling.receptor kinases.leucine rich repeat XI	potri.017g050600.1	moderately similar to ( 422) AT2G02220 | Symbols: ATPSKR1, PSKR1 | PSKR1 (PHYTOSULFOKIN RECEPTOR 1); ATP binding / peptide receptor/ protein serine/threonine kinase | chr2:584098-587124 REVERSEmoderately similar to ( 435) PSKR_DAUCA Phytosulfokine receptor precursor (EC 2.7.11.1) (Phytosulfokine LRR receptor kinase) - Daucus carota (Carrot)moderately similar to ( 370) loc_os04g57630 12004.m10648 …	2.42503
30.2.11	signalling.receptor kinases.leucine rich repeat XI	potri.003g046400.1	moderately similar to ( 331) AT1G79620 | Symbols: | leucine-rich repeat transmembrane protein kinase, putative | chr1:29957633-29962174 REVERSEweakly similar to ( 103) RPK1_IPONI Receptor-like protein kinase precursor (EC 2.7.11.1) - Ipomoea nil (Japanese morning glory) (Pharbitis nil)moderately similar to ( 336) loc_os12g10740 12012.m05057 protein protein kinase, putative, expressed no original …	2.47934
30.2.17	signalling.receptor kinases.DUF 26	potri.011g128900.1	highly similar to ( 840) AT4G27290 | Symbols: | ATP binding / protein kinase/ protein serine/threonine kinase/ protein tyrosine kinase/ sugar binding | chr4:13666281-13669202 FORWARDmoderately similar to ( 348) SLSG3_BRAOL S-locus-specific glycoprotein S13 precursor (SLSG-13) (Fragment) - Brassica oleracea (Wild cabbage)highly similar to ( 684) loc_os07g36544 12007.m07905 protein serine/threonine…	2.55437
30.2.24	signalling.receptor kinases.S-locus glycoprotein like	potri.011g128900.1	highly similar to ( 840) AT4G27290 | Symbols: | ATP binding / protein kinase/ protein serine/threonine kinase/ protein tyrosine kinase/ sugar binding | chr4:13666281-13669202 FORWARDmoderately similar to ( 348) SLSG3_BRAOL S-locus-specific glycoprotein S13 precursor (SLSG-13) (Fragment) - Brassica oleracea (Wild cabbage)highly similar to ( 684) loc_os07g36544 12007.m07905 protein serine/threonine…	2.55437
30.2.11	signalling.receptor kinases.leucine rich repeat XI	potri.015g132200.1	nearly identical (1385) AT5G62230 | Symbols: ERL1 | ERL1 (ERECTA-LIKE 1); kinase | chr5:24996433-25002130 FORWARDmoderately similar to ( 435) RPK1_IPONI Receptor-like protein kinase precursor (EC 2.7.11.1) - Ipomoea nil (Japanese morning glory) (Pharbitis nil)nearly identical (1321) loc_os06g03970 12006.m05128 protein receptor-like protein kinase 5 precursor, putative, expressedS_TKc S_TKc Pkinas…	2.56781
30.2.11	signalling.receptor kinases.leucine rich repeat XI	potri.005g117800.1	moderately similar to ( 481) AT5G66330 | Symbols: | leucine-rich repeat family protein | chr5:26500531-26501787 REVERSEweakly similar to ( 124) RPK1_IPONI Receptor-like protein kinase precursor (EC 2.7.11.1) - Ipomoea nil (Japanese morning glory) (Pharbitis nil)moderately similar to ( 262) loc_os02g43250 12002.m09360 protein receptor-like protein kinase precursor, putative, expressed no original …	2.73084
30.2.11	signalling.receptor kinases.leucine rich repeat XI	potri.012g071100.1	highly similar to ( 942) AT5G62710 | Symbols: | leucine-rich repeat family protein / protein kinase family protein | chr5:25187438-25190325 FORWARDmoderately similar to ( 305) PSKR_DAUCA Phytosulfokine receptor precursor (EC 2.7.11.1) (Phytosulfokine LRR receptor kinase) - Daucus carota (Carrot)highly similar to ( 768) loc_os12g44090 12012.m08180 protein ATP binding protein, putative, expressedTy…	2.73921
30.2.11	signalling.receptor kinases.leucine rich repeat XI	potri.009g081800.1	nearly identical (1013) AT1G09970 | Symbols: LRR XI-23 | LRR XI-23; ATP binding / kinase/ protein kinase/ protein serine/threonine kinase | chr1:3252408-3255428 FORWARDmoderately similar to ( 367) RPK1_IPONI Receptor-like protein kinase precursor (EC 2.7.11.1) - Ipomoea nil (Japanese morning glory) (Pharbitis nil)highly similar to ( 822) loc_os12g43640 12012.m08138 protein receptor-like protein k…	2.76558
30.2.17	signalling.receptor kinases.DUF 26	potri.001g411700.1	highly similar to ( 810) AT4G27290 | Symbols: | ATP binding / protein kinase/ protein serine/threonine kinase/ protein tyrosine kinase/ sugar binding | chr4:13666281-13669202 FORWARDmoderately similar to ( 314) SLSG6_BRAOL S-locus-specific glycoprotein S6 precursor (SLSG-6) - Brassica oleracea (Wild cabbage)highly similar to ( 673) loc_os07g36544 12007.m07905 protein serine/threonine-protein kina…	2.78647
30.2.17	signalling.receptor kinases.DUF 26	potri.005g014900.1	highly similar to ( 655) AT4G21390 | Symbols: B120 | B120; ATP binding / protein kinase/ protein serine/threonine kinase/ sugar binding | chr4:11394458-11397474 REVERSEmoderately similar to ( 247) SLSG3_BRAOL S-locus-specific glycoprotein S13 precursor (SLSG-13) (Fragment) - Brassica oleracea (Wild cabbage)highly similar to ( 661) loc_os01g57480 12001.m11899 protein serine/threonine-protein kinas…	2.89857
30.2.3	signalling.receptor kinases.leucine rich repeat III	potri.007g048800.1	highly similar to ( 692) AT2G23300 | Symbols: | leucine-rich repeat transmembrane protein kinase, putative | chr2:9914608-9917130 FORWARDweakly similar to ( 131) KPRO_MAIZE Putative receptor protein kinase ZmPK1 precursor (EC 2.7.11.1) - Zea mays (Maize)moderately similar to ( 483) loc_os09g02250 12009.m059931 protein transposon protein, putative, unclassified, expressedPkinase S_TKc TyrKc S_TKc …	2.89982
30.2.99	signalling.receptor kinases.misc	potri.016g129500.1	weakly similar to ( 172) AT5G01740 | Symbols: | FUNCTIONS IN: molecular_function unknown; INVOLVED IN: biological_process unknown; LOCATED IN: cellular_component unknown; EXPRESSED IN: 18 plant structures; EXPRESSED DURING: 9 growth stages; CONTAINS InterPro DOMAIN/s: Wound-induced protein, Wun1 (InterPro:IPR009798); BEST Arabidopsis thaliana protein match is: SAG20 (SENESCENCE ASSOCIATED GENE 20…	2.98045
30.2.17	signalling.receptor kinases.DUF 26	potri.011g036100.1	highly similar to ( 708) AT1G11340 | Symbols: | S-locus lectin protein kinase family protein | chr1:3814116-3817420 REVERSEmoderately similar to ( 276) SLSG3_BRAOL S-locus-specific glycoprotein S13 precursor (SLSG-13) (Fragment) - Brassica oleracea (Wild cabbage)highly similar to ( 634) loc_os03g35600 12003.m08696 protein serine/threonine-protein kinase receptor precursor, putative, expressedTyrK…	3.17644
30.2.17	signalling.receptor kinases.DUF 26	potri.007g140800.1	moderately similar to ( 284) AT5G38280 | Symbols: PR5K | PR5K; kinase/ transmembrane receptor protein serine/threonine kinase | chr5:15293325-15295838 REVERSEweakly similar to ( 150) KPRO_MAIZE Putative receptor protein kinase ZmPK1 precursor (EC 2.7.11.1) - Zea mays (Maize)moderately similar to ( 321) loc_os01g02400 12001.m06882 protein Ser/Thr receptor-like kinase, putative, expressedPTKc Pkina…	3.18553
30.2.17	signalling.receptor kinases.DUF 26	potri.005g014700.1	highly similar to ( 675) AT4G21390 | Symbols: B120 | B120; ATP binding / protein kinase/ protein serine/threonine kinase/ sugar binding | chr4:11394458-11397474 REVERSEmoderately similar to ( 264) SLSG3_BRAOL S-locus-specific glycoprotein S13 precursor (SLSG-13) (Fragment) - Brassica oleracea (Wild cabbage)highly similar to ( 687) loc_os01g57480 12001.m11899 protein serine/threonine-protein kinas…	3.2195
30.2.11	signalling.receptor kinases.leucine rich repeat XI	potri.019g129300.1	highly similar to ( 671) AT4G08850 | Symbols: | kinase | chr4:5637467-5640496 REVERSEmoderately similar to ( 400) RPK1_IPONI Receptor-like protein kinase precursor (EC 2.7.11.1) - Ipomoea nil (Japanese morning glory) (Pharbitis nil)highly similar to ( 618) loc_os10g02970 12010.m03714 protein receptor-like protein kinase precursor, putativeS_TKc Pkinase_Tyr S_TKc Pkinase TyrKc PTKc PTKc_Srm_Brk PT…	3.37792
30.2.17	signalling.receptor kinases.DUF 26	potri.001g283200.1	moderately similar to ( 381) AT5G10530 | Symbols: | lectin protein kinase, putative | chr5:3324978-3326933 REVERSEweakly similar to ( 174) PSKR_DAUCA Phytosulfokine receptor precursor (EC 2.7.11.1) (Phytosulfokine LRR receptor kinase) - Daucus carota (Carrot)moderately similar to ( 410) loc_os12g41510 12012.m07932 protein protein kinase, putativePkinase Pkinase_Tyr S_TKc S_TKc TyrKc PTKc Lectin_l…	3.45608
30.2.17	signalling.receptor kinases.DUF 26	potri.001g283700.1	moderately similar to ( 495) AT5G10530 | Symbols: | lectin protein kinase, putative | chr5:3324978-3326933 REVERSEweakly similar to ( 172) PSKR_DAUCA Phytosulfokine receptor precursor (EC 2.7.11.1) (Phytosulfokine LRR receptor kinase) - Daucus carota (Carrot)moderately similar to ( 414) loc_os12g41530 12012.m07934 protein protein kinase, putativePkinase Pkinase_Tyr S_TKc S_TKc PTKc TyrKc Lectin_l…	3.62428
30.2.11	signalling.receptor kinases.leucine rich repeat XI	potri.008g211800.1	moderately similar to ( 449) AT2G42800 | Symbols: AtRLP29 | AtRLP29 (Receptor Like Protein 29); protein binding | chr2:17808157-17809545 REVERSEweakly similar to ( 121) RPK1_IPONI Receptor-like protein kinase precursor (EC 2.7.11.1) - Ipomoea nil (Japanese morning glory) (Pharbitis nil)moderately similar to ( 384) loc_os05g45430 12005.m08668 protein too many mouths protein precursor, putative, ex…	3.63269
30.2.3	signalling.receptor kinases.leucine rich repeat III	potri.010g183400.1	highly similar to ( 881) AT3G51740 | Symbols: IMK2 | IMK2 (INFLORESCENCE MERISTEM RECEPTOR-LIKE KINASE 2); ATP binding / kinase/ protein kinase/ protein serine/threonine kinase | chr3:19189248-19191842 FORWARDweakly similar to ( 177) PSKR_DAUCA Phytosulfokine receptor precursor (EC 2.7.11.1) (Phytosulfokine LRR receptor kinase) - Daucus carota (Carrot)highly similar to ( 807) loc_os03g18630 12003…	3.84811
30.2.11	signalling.receptor kinases.leucine rich repeat XI	potri.005g198000.1	nearly identical (1279) AT1G34110 | Symbols: | leucine-rich repeat transmembrane protein kinase, putative | chr1:12417331-12421189 REVERSEmoderately similar to ( 453) RPK1_IPONI Receptor-like protein kinase precursor (EC 2.7.11.1) - Ipomoea nil (Japanese morning glory) (Pharbitis nil)nearly identical (1242) loc_os06g38990 12006.m08437 protein receptor-like protein kinase precursor, putative, expr…	5.48103

## Sheet: Biotic Stress
Supplemental Table 1. Differentially expressed genes in transgenic poplar overexpressing AtGolS3 poplar leaves - Mapman category "Biotic Stress"
BinCode	BinName	id	description	Log2 fold
20.1.7	stress.biotic.PR-proteins	potri.001g096800.1	weakly similar to ( 179) AT1G64160 | Symbols: | disease resistance-responsive family protein / dirigent family protein | chr1:23814063-23814611 FORWARDmoderately similar to ( 249) DR206_PEA Disease resistance response protein 206 - Pisum sativum (Garden pea)weakly similar to ( 157) loc_os07g44250 12007.m08647 protein disease resistance response protein 206, putative, expressedDirigent no original…	-3.23165
20.1	stress.biotic	potri.005g188300.1	moderately similar to ( 242) AT1G78780 | Symbols: | pathogenesis-related family protein | chr1:29621447-29622431 REVERSEmoderately similar to ( 257) PRPX_HORVU Pathogen-related protein - Hordeum vulgare (Barley)moderately similar to ( 258) loc_os01g14590 12001.m150539 protein pathogen-related protein, putative, expressed no original description	-3.20517
20.1	stress.biotic	potri.005g188400.1	moderately similar to ( 231) AT1G78780 | Symbols: | pathogenesis-related family protein | chr1:29621447-29622431 REVERSEmoderately similar to ( 244) PRPX_HORVU Pathogen-related protein - Hordeum vulgare (Barley)moderately similar to ( 246) loc_os01g14590 12001.m150539 protein pathogen-related protein, putative, expressed no original description	-3.09259
20.1.3.1	stress.biotic.signalling.MLO-like	potri.009g011900.1	highly similar to ( 570) AT1G61560 | Symbols: MLO6, ATMLO6 | MLO6 (MILDEW RESISTANCE LOCUS O 6); calmodulin binding | chr1:22708875-22712032 REVERSEmoderately similar to ( 404) MLOH1_ORYSA MLO protein homolog 1 (OsMLO1) - Oryza sativa (Rice)moderately similar to ( 432) loc_os03g03700 12003.m101174 protein MLO protein homolog 1, putative, expressedMlo no original description	-2.99109
20.1	stress.biotic	potri.006g028000.1	moderately similar to ( 204) RICI_RICCO Ricin precursor [Contains: Ricin A chain (EC 3.2.2.22) (rRNA N-glycosidase); Linker peptide; Ricin B chain] - Ricinus communis (Castor bean) no original description	-2.83858
20.1.1	stress.biotic.respiratory burst	potri.001g070900.1	nearly identical (1223) AT5G47910 | Symbols: RBOHD, ATRBOHD | RBOHD (RESPIRATORY BURST OXIDASE HOMOLOGUE D); NAD(P)H oxidase | chr5:19397585-19401768 FORWARDnearly identical (1184) loc_os11g33120 12011.m080015 protein respiratory burst oxidase protein D, putative, expressedNAD_binding_6 NADPH_Ox FAD_binding_8 Ferric_reduct no original description	-2.34827
20.1	stress.biotic	potri.009g083100.1	weakly similar to ( 196) AT4G33720 | Symbols: | pathogenesis-related protein, putative | chr4:16182813-16183304 FORWARDweakly similar to ( 191) PR1B_TOBAC Pathogenesis-related protein 1B precursor (PR-1B) - Nicotiana tabacum (Common tobacco)weakly similar to ( 177) loc_os01g28500 12001.m43020 protein pathogenesis-related protein PRMS precursor, putative, expressedSCP SCP SCP no original descripti…	-2.29824
20.1	stress.biotic	potri.t004600.1	moderately similar to ( 291) AT5G14930 | Symbols: SAG101 | SAG101 (SENESCENCE-ASSOCIATED GENE 101); carboxylesterase/ triacylglycerol lipase | chr5:4828754-4830165 FORWARDweakly similar to ( 125) loc_os09g22450 12009.m05451 protein EDS1-like protein, putative, expressed no original description	-2.2393
20.1	stress.biotic	potri.005g130100.1	weakly similar to ( 186) AT5G66590 | Symbols: | allergen V5/Tpx-1-related family protein | chr5:26574255-26574812 FORWARDmoderately similar to ( 210) ST14_SOLTU STS14 protein precursor - Solanum tuberosum (Potato)weakly similar to ( 111) loc_os01g28500 12001.m43020 protein pathogenesis-related protein PRMS precursor, putative, expressedSCP SCP no original description	-2.07727
20.1.3.1	stress.biotic.signalling.MLO-like	potri.006g129700.1	moderately similar to ( 494) AT3G45290 | Symbols: MLO3, ATMLO3 | MLO3 (MILDEW RESISTANCE LOCUS O 3); calmodulin binding | chr3:16617586-16621352 FORWARDmoderately similar to ( 423) MLOH1_HORVU MLO protein homolog 1 - Hordeum vulgare (Barley)moderately similar to ( 424) loc_os03g03700 12003.m101174 protein MLO protein homolog 1, putative, expressedMlo no original description	-2.06919
20.1.7	stress.biotic.PR-proteins	potri.014g063900.1	highly similar to ( 568) AT5G17680 | Symbols: | disease resistance protein (TIR-NBS-LRR class), putative | chr5:5822999-5827153 FORWARDweakly similar to ( 119) loc_os01g15580 12001.m08156 protein disease resistance protein RGA2, putative, expressedNB-ARC TIR TIR no original description	-2.05578
20.1.7	stress.biotic.PR-proteins	potri.005g062700.1	weakly similar to ( 134) AT4G16990 | Symbols: RLM3 | RLM3 (RESISTANCE TO LEPTOSPHAERIA MACULANS 3); ATP binding | chr4:9561113-9565225 FORWARDTIR TIR no original description	-1.88738
20.1	stress.biotic	potri.004g209200.1	moderately similar to ( 267) AT2G16050 | Symbols: | FUNCTIONS IN: molecular_function unknown; INVOLVED IN: biological_process unknown; LOCATED IN: cellular_component unknown; CONTAINS InterPro DOMAIN/s: DC1 (InterPro:IPR004146); BEST Arabidopsis thaliana protein match is: DC1 domain-containing protein (TAIR:AT1G20990.1); Has 719 Blast hits to 448 proteins in 12 species: Archae - 0; Bacteria - 0; …	-1.83093
20.1.7	stress.biotic.PR-proteins	potri.003g216200.1	moderately similar to ( 233) AT1G55210 | Symbols: | disease resistance response | chr1:20598057-20598620 REVERSEweakly similar to ( 181) loc_os12g07580 12012.m04747 protein disease resistance response protein 206, putative, expressedDirigent no original description	-1.8246
20.1.7	stress.biotic.PR-proteins	potri.017g105000.1	highly similar to ( 506) AT5G17680 | Symbols: | disease resistance protein (TIR-NBS-LRR class), putative | chr5:5822999-5827153 FORWARDweakly similar to ( 105) loc_os01g15580 12001.m08156 protein disease resistance protein RGA2, putative, expressedTIR NB-ARC TIR no original description	-1.79324
20.1	stress.biotic	potri.t143000.1	moderately similar to ( 463) AT3G07040 | Symbols: RPM1, RPS3 | RPM1 (RESISTANCE TO P. SYRINGAE PV MACULICOLA 1); nucleotide binding / protein binding | chr3:2226244-2229024 REVERSEmoderately similar to ( 458) loc_os09g09490 12009.m04213 protein disease resistance protein RPM1, putative, expressedNB-ARC no original description	-1.74163
20.1	stress.biotic	potri.017g145000.1	moderately similar to ( 446) AT3G14470 | Symbols: | disease resistance protein (NBS-LRR class), putative | chr3:4857940-4861104 FORWARDmoderately similar to ( 354) loc_os05g41290 12005.m08304 protein disease resistance RPP13-like protein 1, putative, expressedNB-ARC no original description	-1.69472
20.1	stress.biotic	potri.001g134500.1	moderately similar to ( 298) AT3G07040 | Symbols: RPM1, RPS3 | RPM1 (RESISTANCE TO P. SYRINGAE PV MACULICOLA 1); nucleotide binding / protein binding | chr3:2226244-2229024 REVERSEmoderately similar to ( 380) loc_os07g40810 12007.m08321 protein CC-NBS-LRR resistance protein MLA13, putativeNB-ARC no original description	-1.67492
20.1.7	stress.biotic.PR-proteins	potri.008g220200.1	highly similar to ( 561) AT5G36930 | Symbols: | disease resistance protein (TIR-NBS-LRR class), putative | chr5:14567771-14571916 REVERSEweakly similar to ( 107) loc_os01g15580 12001.m08156 protein disease resistance protein RGA2, putative, expressedNB-ARC TIR TIR no original description	-1.63613
20.1	stress.biotic	potri.t129800.1	moderately similar to ( 333) AT3G07040 | Symbols: RPM1, RPS3 | RPM1 (RESISTANCE TO P. SYRINGAE PV MACULICOLA 1); nucleotide binding / protein binding | chr3:2226244-2229024 REVERSEmoderately similar to ( 424) loc_os07g40810 12007.m08321 protein CC-NBS-LRR resistance protein MLA13, putativeNB-ARC no original description	-1.4834
20.1	stress.biotic	potri.011g165700.1	moderately similar to ( 464) AT3G07040 | Symbols: RPM1, RPS3 | RPM1 (RESISTANCE TO P. SYRINGAE PV MACULICOLA 1); nucleotide binding / protein binding | chr3:2226244-2229024 REVERSEmoderately similar to ( 459) loc_os06g06380 12006.m05364 protein disease resistance protein RPM1, putative, expressedNB-ARC no original description	-1.48317
20.1.7	stress.biotic.PR-proteins	potri.013g097300.1	highly similar to ( 531) AT5G17680 | Symbols: | disease resistance protein (TIR-NBS-LRR class), putative | chr5:5822999-5827153 FORWARDweakly similar to ( 110) loc_os01g15580 12001.m08156 protein disease resistance protein RGA2, putative, expressedNB-ARC TIR TIR no original description	-1.48065
20.1.7	stress.biotic.PR-proteins	potri.014g063300.1	moderately similar to ( 276) AT5G17680 | Symbols: | disease resistance protein (TIR-NBS-LRR class), putative | chr5:5822999-5827153 FORWARDweakly similar to ( 118) RPOT2_NICSY DNA-directed RNA polymerase 2, chloroplast/mitochondrial precursor (EC 2.7.7.6) (T7 bacteriophage-type single subunit RNA polymerase 2) (NsRpoT-B) - Nicotiana sylvestris (Wood tobacco)weakly similar to ( 115) loc_os09g07120…	-1.45037
20.1.3.1	stress.biotic.signalling.MLO-like	potri.004g218500.1	highly similar to ( 731) AT1G11000 | Symbols: MLO4, ATMLO4 | MLO4 (MILDEW RESISTANCE LOCUS O 4); calmodulin binding | chr1:3671935-3675909 REVERSEmoderately similar to ( 261) MLOH1_HORVU MLO protein homolog 1 - Hordeum vulgare (Barley)highly similar to ( 623) loc_os11g07912 12011.m80115 protein MLO-like protein 4, putative, expressedMlo no original description	-1.44232
20.1	stress.biotic	potri.t130000.1	very weakly similar to (86.3) AT3G07040 | Symbols: RPM1, RPS3 | RPM1 (RESISTANCE TO P. SYRINGAE PV MACULICOLA 1); nucleotide binding / protein binding | chr3:2226244-2229024 REVERSEweakly similar to ( 102) loc_os08g32880 12008.m07280 protein disease resistance protein RPM1, putative no original description	-1.37863
20.1.7	stress.biotic.PR-proteins	potri.001g066500.1	highly similar to ( 514) AT5G36930 | Symbols: | disease resistance protein (TIR-NBS-LRR class), putative | chr5:14567771-14571916 REVERSEweakly similar to ( 114) loc_os01g15580 12001.m08156 protein disease resistance protein RGA2, putative, expressedNB-ARC no original description	-1.3619
20.1	stress.biotic	potri.017g123600.1	weakly similar to ( 105) loc_os06g47800 12006.m09306 protein disease resistance protein RGA3, putative, expressed no original description	-1.33076
20.1.7	stress.biotic.PR-proteins	potri.t074200.1	highly similar to ( 511) AT5G17680 | Symbols: | disease resistance protein (TIR-NBS-LRR class), putative | chr5:5822999-5827153 FORWARDweakly similar to ( 112) loc_os01g15580 12001.m08156 protein disease resistance protein RGA2, putative, expressedNB-ARC TIR TIR no original description	-1.32989
20.1.1	stress.biotic.respiratory burst	potri.001g098300.1	nearly identical (1466) AT1G64060 | Symbols: ATRBOH F, ATRBOHF, RBOHAP108, RBOHF | ATRBOH F (ARABIDOPSIS THALIANA RESPIRATORY BURST OXIDASE PROTEIN F); NAD(P)H oxidase | chr1:23770266-23776317 FORWARDnearly identical (1346) loc_os05g45210 12005.m27926 protein respiratory burst oxidase, putative, expressedNAD_binding_6 NADPH_Ox FAD_binding_8 Ferric_reduct no original description	-1.31832
20.1.7	stress.biotic.PR-proteins	potri.014g064500.1	highly similar to ( 565) AT5G17680 | Symbols: | disease resistance protein (TIR-NBS-LRR class), putative | chr5:5822999-5827153 FORWARDweakly similar to ( 111) loc_os01g71106 12001.m97573 protein NBS-LRR disease resistance protein, putative, expressedNB-ARC TIR TIR no original description	-1.28201
20.1.3.1	stress.biotic.signalling.MLO-like	potri.013g069900.1	highly similar to ( 710) AT4G02600 | Symbols: MLO1, ATMLO1 | MLO1; calmodulin binding | chr4:1144141-1147156 FORWARDmoderately similar to ( 384) MLOH1_ORYSA MLO protein homolog 1 (OsMLO1) - Oryza sativa (Rice)highly similar to ( 622) loc_os01g66510 12001.m12759 protein MLO-like protein 1, putative, expressedMlo no original description	-1.24322
20.1	stress.biotic	potri.014g092800.1	moderately similar to ( 341) AT5G24090 | Symbols: | acidic endochitinase (CHIB1) | chr5:8143805-8145153 REVERSEmoderately similar to ( 380) CHIB_TOBAC Basic endochitinase precursor (EC 3.2.1.14) - Nicotiana tabacum (Common tobacco)moderately similar to ( 341) loc_os07g19040 12007.m06343 protein acidic endochitinase precursor, putativeGlyco_hydro_18 no original description	-1.22527
20.1	stress.biotic	potri.005g112600.1	moderately similar to ( 315) AT4G24180 | Symbols: | FUNCTIONS IN: molecular_function unknown; INVOLVED IN: response to other organism; LOCATED IN: endomembrane system; CONTAINS InterPro DOMAIN/s: Thaumatin, pathogenesis-related (InterPro:IPR001938); BEST Arabidopsis thaliana protein match is: thaumatin, putative (TAIR:AT4G38660.2); Has 1060 Blast hits to 1045 proteins in 143 species: Archae - 0; …	-1.15454
20.1	stress.biotic	potri.018g003000.1	weakly similar to ( 184) AT2G24390 | Symbols: | FUNCTIONS IN: molecular_function unknown; INVOLVED IN: biological_process unknown; LOCATED IN: endomembrane system; EXPRESSED IN: 11 plant structures; EXPRESSED DURING: 7 growth stages; CONTAINS InterPro DOMAIN/s: Butirosin biosynthesis, BtrG-like (InterPro:IPR013024), AIG2-like (InterPro:IPR009288); BEST Arabidopsis thaliana protein match is: aviru…	-1.13604
20.1.3.1	stress.biotic.signalling.MLO-like	potri.017g000800.1	highly similar to ( 636) AT4G02600 | Symbols: MLO1, ATMLO1 | MLO1; calmodulin binding | chr4:1144141-1147156 FORWARDmoderately similar to ( 360) MLOH1_ORYSA MLO protein homolog 1 (OsMLO1) - Oryza sativa (Rice)highly similar to ( 591) loc_os05g34550 12005.m07686 protein MLO-like protein 1, putative, expressedMlo no original description	-1.13523
20.1	stress.biotic	potri.001g428700.1	moderately similar to ( 265) AT4G27190 | Symbols: | disease resistance protein (NBS-LRR class), putative | chr4:13620977-13623934 REVERSEmoderately similar to ( 247) loc_os01g72680 12001.m13302 protein disease resistance protein RPS2, putativeNB-ARC no original description	-1.13502
20.1	stress.biotic	potri.t066200.1	moderately similar to ( 223) AT4G27190 | Symbols: | disease resistance protein (NBS-LRR class), putative | chr4:13620977-13623934 REVERSEweakly similar to ( 198) loc_os01g72680 12001.m13302 protein disease resistance protein RPS2, putativeNB-ARC no original description	-1.06596
20.1.7	stress.biotic.PR-proteins	potri.012g135700.1	highly similar to ( 613) AT5G36930 | Symbols: | disease resistance protein (TIR-NBS-LRR class), putative | chr5:14567771-14571916 REVERSEvery weakly similar to (98.2) loc_os12g29280 12012.m06742 protein disease resistance protein RGA3, putative, expressedTIR NB-ARC TIR no original description	-1.04199
20.1	stress.biotic	potri.006g014400.1	moderately similar to ( 429) AT3G50950 | Symbols: | disease resistance protein (CC-NBS-LRR class), putative | chr3:18936127-18938685 FORWARDmoderately similar to ( 215) loc_os11g45050 12011.m08338 protein disease resistance protein, putative, expressedNB-ARC no original description	-1.04015
20.1	stress.biotic	potri.001g300400.1	weakly similar to ( 140) AT3G19460 | Symbols: | reticulon family protein (RTNLB11) | chr3:6747913-6748904 FORWARDweakly similar to ( 125) loc_os04g57420 12004.m10627 protein reticulon, putative, expressedReticulon no original description	1.01157
20.1	stress.biotic	potri.009g132500.1	moderately similar to ( 306) AT4G38660 | Symbols: | thaumatin, putative | chr4:18066448-18067792 REVERSEmoderately similar to ( 220) TP1A_MALDO Thaumatin-like protein 1a precursor (Allergen Mal d 2) (Mdtl1) (Pathogenesis-related protein 5a) (PR-5a) - Malus domestica (Apple) (Malus sylvestris)moderately similar to ( 279) loc_os08g43510 12008.m08325 protein thaumatin-like protein 1 precursor, putat…	1.02392
20.1	stress.biotic	potri.004g194800.1	highly similar to ( 565) AT3G14470 | Symbols: | disease resistance protein (NBS-LRR class), putative | chr3:4857940-4861104 FORWARDhighly similar to ( 526) loc_os05g41290 12005.m08304 protein disease resistance RPP13-like protein 1, putative, expressedNB-ARC no original description	1.029
20.1.3.1	stress.biotic.signalling.MLO-like	potri.008g041400.1	highly similar to ( 761) AT1G61560 | Symbols: MLO6, ATMLO6 | MLO6 (MILDEW RESISTANCE LOCUS O 6); calmodulin binding | chr1:22708875-22712032 REVERSEmoderately similar to ( 487) MLOH1_HORVU MLO protein homolog 1 - Hordeum vulgare (Barley)highly similar to ( 504) loc_os03g03700 12003.m101174 protein MLO protein homolog 1, putative, expressedMlo no original description	1.04609
20.1.7	stress.biotic.PR-proteins	potri.010g150700.1	very weakly similar to (83.6) AT3G17210 | Symbols: ATHS1, HS1 | HS1 (HEAT STABLE PROTEIN 1) | chr3:5882318-5882896 FORWARDDabb no original description	1.06726
20.1	stress.biotic	potri.t094200.1	weakly similar to ( 185) AT4G11650 | Symbols: ATOSM34 | ATOSM34 (osmotin 34) | chr4:7025127-7026113 REVERSEweakly similar to ( 184) P21_SOYBN Protein P21 - Glycine max (Soybean)weakly similar to ( 157) loc_os03g46070 12003.m09627 protein protein P21, putative, expressedThaumatin THN no original description	1.0694
20.1.7	stress.biotic.PR-proteins	potri.002g056100.1	moderately similar to ( 349) AT5G36930 | Symbols: | disease resistance protein (TIR-NBS-LRR class), putative | chr5:14567771-14571916 REVERSE no original description	1.12267
20.1.3.1	stress.biotic.signalling.MLO-like	potri.005g111400.1	moderately similar to ( 429) AT1G11000 | Symbols: MLO4, ATMLO4 | MLO4 (MILDEW RESISTANCE LOCUS O 4); calmodulin binding | chr1:3671935-3675909 REVERSEmoderately similar to ( 263) MLO_HORVU Protein MLO - Hordeum vulgare (Barley)moderately similar to ( 459) loc_os11g07912 12011.m80115 protein MLO-like protein 4, putative, expressedMlo no original description	1.14001
20.1	stress.biotic	potri.017g121700.1	moderately similar to ( 457) AT3G14470 | Symbols: | disease resistance protein (NBS-LRR class), putative | chr3:4857940-4861104 FORWARDhighly similar to ( 597) loc_os05g31550 12005.m07389 protein disease resistance protein RGA4, putativeNB-ARC no original description	1.15238
20.1	stress.biotic	potri.015g024200.1	moderately similar to ( 399) AT5G24090 | Symbols: | acidic endochitinase (CHIB1) | chr5:8143805-8145153 REVERSEmoderately similar to ( 417) CHLY_HEVBR Hevamine-A precursor [Includes: Chitinase (EC 3.2.1.14); Lysozyme (EC 3.2.1.17)] - Hevea brasiliensis (Para rubber tree)moderately similar to ( 356) loc_os07g19040 12007.m06343 protein acidic endochitinase precursor, putativeGlyco_hydro_18 no origi…	1.18011
20.1.7	stress.biotic.PR-proteins	potri.019g114600.1	moderately similar to ( 376) AT4G12010 | Symbols: | disease resistance protein (TIR-NBS-LRR class), putative | chr4:7197325-7201393 REVERSEweakly similar to ( 107) loc_os01g15580 12001.m08156 protein disease resistance protein RGA2, putative, expressedNB-ARC no original description	1.18127
20.1	stress.biotic	potri.010g073400.1	weakly similar to ( 169) AT4G14420 | Symbols: | lesion inducing protein-related | chr4:8302171-8303738 REVERSEweakly similar to ( 159) loc_os10g30860 12010.m05945 protein nicotiana lesion-inducing like, putative, expressedHR_lesion no original description	1.18693
20.1.7	stress.biotic.PR-proteins	potri.t002400.1	highly similar to ( 654) AT5G36930 | Symbols: | disease resistance protein (TIR-NBS-LRR class), putative | chr5:14567771-14571916 REVERSEweakly similar to ( 107) loc_os01g15580 12001.m08156 protein disease resistance protein RGA2, putative, expressedNB-ARC TIR TIR no original description	1.24277
20.1.3	stress.biotic.signalling	potri.006g139400.1	weakly similar to ( 157) AT1G19180 | Symbols: TIFY10A | JAZ1 (JASMONATE-ZIM-DOMAIN PROTEIN 1); protein binding | chr1:6622708-6623271 FORWARDweakly similar to ( 115) loc_os07g42370 12007.m29261 protein pnFL-2, putative, expressed no original description	1.24581
20.1.3.1	stress.biotic.signalling.MLO-like	potri.010g220500.1	highly similar to ( 738) AT2G39200 | Symbols: MLO12, ATMLO12 | MLO12 (MILDEW RESISTANCE LOCUS O 12); calmodulin binding | chr2:16356255-16359797 REVERSEmoderately similar to ( 473) MLOH1_HORVU MLO protein homolog 1 - Hordeum vulgare (Barley)moderately similar to ( 494) loc_os03g03700 12003.m101174 protein MLO protein homolog 1, putative, expressedMlo no original description	1.27365
20.1.7	stress.biotic.PR-proteins	potri.t002100.1	weakly similar to ( 185) AT5G36930 | Symbols: | disease resistance protein (TIR-NBS-LRR class), putative | chr5:14567771-14571916 REVERSEvery weakly similar to (81.3) loc_os07g37950 12007.m08044 protein transmembrane receptor, putative, expressedTIR TIR no original description	1.31079
20.1	stress.biotic	potri.017g121500.1	moderately similar to ( 478) AT3G14470 | Symbols: | disease resistance protein (NBS-LRR class), putative | chr3:4857940-4861104 FORWARDhighly similar to ( 598) loc_os05g41290 12005.m08304 protein disease resistance RPP13-like protein 1, putative, expressedNB-ARC no original description	1.32532
20.1.7	stress.biotic.PR-proteins	potri.t002500.1	highly similar to ( 555) AT5G36930 | Symbols: | disease resistance protein (TIR-NBS-LRR class), putative | chr5:14567771-14571916 REVERSEweakly similar to ( 104) loc_os11g12340 12011.m28760 protein disease resistance protein RPM1, putative, expressedNB-ARC TIR TIR no original description	1.35448
20.1.7	stress.biotic.PR-proteins	potri.t001900.1	moderately similar to ( 369) AT5G36930 | Symbols: | disease resistance protein (TIR-NBS-LRR class), putative | chr5:14567771-14571916 REVERSEvery weakly similar to (83.2) loc_os12g29280 12012.m06742 protein disease resistance protein RGA3, putative, expressedNB-ARC no original description	1.37955
20.1.7	stress.biotic.PR-proteins	potri.003g129600.1	nearly identical (1306) AT4G23440 | Symbols: | nucleoside-triphosphatase/ nucleotide binding / transmembrane receptor | chr4:12237765-12240659 FORWARDnearly identical (1106) loc_os01g55530 12001.m11711 protein expressed protein no original description	1.39131
20.1	stress.biotic	potri.005g240900.1	moderately similar to ( 363) AT1G75800 | Symbols: | pathogenesis-related thaumatin family protein | chr1:28458889-28460447 FORWARDmoderately similar to ( 246) TLP1_PRUPE Thaumatin-like protein 1 precursor (PpAZ44) - Prunus persica (Peach)moderately similar to ( 289) loc_os03g14050 12003.m34813 protein thaumatin-like protein 1 precursor, putative, expressedTHN Thaumatin no original description	1.39541
20.1.7	stress.biotic.PR-proteins	potri.t002300.1	moderately similar to ( 468) AT5G36930 | Symbols: | disease resistance protein (TIR-NBS-LRR class), putative | chr5:14567771-14571916 REVERSEweakly similar to ( 101) loc_os11g12340 12011.m28760 protein disease resistance protein RPM1, putative, expressedNB-ARC no original description	1.39981
20.1	stress.biotic	potri.009g142000.1	moderately similar to ( 353) AT3G12500 | Symbols: ATHCHIB, PR3, PR-3, CHI-B, B-CHI | ATHCHIB (ARABIDOPSIS THALIANA BASIC CHITINASE); chitinase | chr3:3962501-3963945 REVERSEmoderately similar to ( 369) CHIT_PHAVU Endochitinase precursor (EC 3.2.1.14) - Phaseolus vulgaris (Kidney bean) (French bean)moderately similar to ( 345) loc_os05g33140 12005.m07546 protein basic endochitinase 1 precursor, pu…	1.42429
20.1.3	stress.biotic.signalling	potri.003g068900.1	weakly similar to ( 110) AT1G72450 | Symbols: JAZ6, TIFY11B | JAZ6 (JASMONATE-ZIM-DOMAIN PROTEIN 6) | chr1:27274336-27276136 REVERSEweakly similar to ( 111) loc_os07g42370 12007.m29261 protein pnFL-2, putative, expressed no original description	1.44155
20.1	stress.biotic	potri.010g141600.1	moderately similar to ( 454) AT3G16920 | Symbols: | chitinase | chr3:5776663-5777886 REVERSEweakly similar to ( 179) CHI2_BRANA Endochitinase CH25 precursor (EC 3.2.1.14) - Brassica napus (Rape)moderately similar to ( 385) loc_os09g32080 12009.m060024 protein endochitinase A2 precursor, putative, expressedchitinase_glyco_hydro_19 Glyco_hydro_19 no original description	1.47136
20.1	stress.biotic	potri.013g041600.1	moderately similar to ( 253) AT3G04720 | Symbols: PR4, HEL, PR-4 | PR4 (PATHOGENESIS-RELATED 4); chitin binding | chr3:1285691-1286531 REVERSEmoderately similar to ( 289) HEVE_HEVBR Pro-hevein precursor (Major hevein) [Contains: Hevein (Allergen Hev b 6); Win-like protein] - Hevea brasiliensis (Para rubber tree)weakly similar to ( 186) loc_os11g37950 12011.m07642 protein win2 precursor, putative,…	1.48471
20.1.7	stress.biotic.PR-proteins	potri.t002200.1	moderately similar to ( 353) AT5G36930 | Symbols: | disease resistance protein (TIR-NBS-LRR class), putative | chr5:14567771-14571916 REVERSEvery weakly similar to (90.9) loc_os08g12740 12008.m080109 protein disease resistance protein RGA3, putative, expressedNB-ARC no original description	1.49168
20.1	stress.biotic	potri.t175300.1	moderately similar to ( 357) AT3G12500 | Symbols: ATHCHIB, PR3, PR-3, CHI-B, B-CHI | ATHCHIB (ARABIDOPSIS THALIANA BASIC CHITINASE); chitinase | chr3:3962501-3963945 REVERSEmoderately similar to ( 371) CHIT_PHAVU Endochitinase precursor (EC 3.2.1.14) - Phaseolus vulgaris (Kidney bean) (French bean)moderately similar to ( 339) loc_os05g33140 12005.m07546 protein basic endochitinase 1 precursor, pu…	1.49181
20.1	stress.biotic	potri.015g148200.1	moderately similar to ( 220) AT5G36970 | Symbols: NHL25 | NHL25 (NDR1/HIN1-LIKE 25) | chr5:14604367-14605194 REVERSEweakly similar to ( 111) loc_os04g58090 12004.m10691 protein NHL25, putative, expressedHin1 no original description	1.49693
20.1	stress.biotic	potri.001g379700.1	highly similar to ( 673) AT3G14470 | Symbols: | disease resistance protein (NBS-LRR class), putative | chr3:4857940-4861104 FORWARDhighly similar to ( 564) loc_os05g41290 12005.m08304 protein disease resistance RPP13-like protein 1, putative, expressedNB-ARC no original description	1.55496
20.1	stress.biotic	potri.001g221100.1	moderately similar to ( 248) AT1G75800 | Symbols: | pathogenesis-related thaumatin family protein | chr1:28458889-28460447 FORWARDmoderately similar to ( 272) TP1A_MALDO Thaumatin-like protein 1a precursor (Allergen Mal d 2) (Mdtl1) (Pathogenesis-related protein 5a) (PR-5a) - Malus domestica (Apple) (Malus sylvestris)moderately similar to ( 229) loc_os07g23470 12007.m06626 protein thaumatin-like …	1.60067
20.1	stress.biotic	potri.015g023900.1	moderately similar to ( 322) AT5G24090 | Symbols: | acidic endochitinase (CHIB1) | chr5:8143805-8145153 REVERSEmoderately similar to ( 357) CHIA_TOBAC Acidic endochitinase precursor (EC 3.2.1.14) - Nicotiana tabacum (Common tobacco)moderately similar to ( 329) loc_os07g19040 12007.m06343 protein acidic endochitinase precursor, putativeGlyco_hydro_18 no original description	1.61723
20.1	stress.biotic	potri.011g062100.1	moderately similar to ( 355) AT4G18470 | Symbols: SNI1 | SNI1; transcription repressor | chr4:10192984-10195511 FORWARDmoderately similar to ( 324) loc_os02g20870 12002.m33660 protein RNA helicase like protein, putative, expressed no original description	1.6765
20.1.7	stress.biotic.PR-proteins	potri.t028500.1	moderately similar to ( 216) AT4G27220 | Symbols: | disease resistance protein (NBS-LRR class), putative | chr4:13633953-13636712 REVERSEweakly similar to ( 166) loc_os01g57870 12001.m150747 protein disease resistance protein RPS2, putative, expressedNB-ARC no original description	1.68158
20.1	stress.biotic	potri.009g142300.1	moderately similar to ( 335) AT3G12500 | Symbols: ATHCHIB, PR3, PR-3, CHI-B, B-CHI | ATHCHIB (ARABIDOPSIS THALIANA BASIC CHITINASE); chitinase | chr3:3962501-3963945 REVERSEmoderately similar to ( 345) CHI2_PEA Endochitinase A2 precursor (EC 3.2.1.14) - Pisum sativum (Garden pea)moderately similar to ( 325) loc_os06g51060 12006.m09629 protein basic endochitinase 1 precursor, putative, expressedGl…	1.68457
20.1	stress.biotic	potri.010g223400.1	highly similar to ( 936) AT3G54800 | Symbols: | pleckstrin homology (PH) domain-containing protein / lipid-binding START domain-containing protein | chr3:20286378-20289880 FORWARDmoderately similar to ( 497) loc_os10g33930 12010.m06221 protein lipid binding protein, putative, expressedDUF1336 START START no original description	1.69395
20.1	stress.biotic	potri.019g093800.1	moderately similar to ( 357) AT3G54420 | Symbols: ATEP3, ATCHITIV, CHIV | ATEP3; chitinase | chr3:20145935-20147034 FORWARDmoderately similar to ( 341) CHI4_PHAVU Endochitinase PR4 precursor (EC 3.2.1.14) - Phaseolus vulgaris (Kidney bean) (French bean)moderately similar to ( 314) loc_os04g41680 12004.m09144 protein endochitinase A precursor, putative, expressedchitinase_glyco_hydro_19 Glyco_hydr…	1.84735
20.1.2	stress.biotic.receptors	potri.018g023600.1	very weakly similar to (86.7) AT2G20142 | Symbols: | transmembrane receptor | chr2:8695387-8696566 FORWARD no original description	1.90751
20.1.3	stress.biotic.signalling	potri.001g166200.1	very weakly similar to (97.1) AT1G19180 | Symbols: TIFY10A | JAZ1 (JASMONATE-ZIM-DOMAIN PROTEIN 1); protein binding | chr1:6622708-6623271 FORWARDvery weakly similar to (88.2) loc_os07g42370 12007.m29261 protein pnFL-2, putative, expressed no original description	1.93581
20.1	stress.biotic	potri.015g039200.1	moderately similar to ( 335) AT1G73620 | Symbols: | thaumatin-like protein, putative / pathogenesis-related protein, putative | chr1:27681432-27682954 FORWARDweakly similar to ( 193) TLP1_PRUPE Thaumatin-like protein 1 precursor (PpAZ44) - Prunus persica (Peach)moderately similar to ( 273) loc_os06g47600 12006.m09286 protein thaumatin-like protein precursor, putative, expressedTHN Thaumatin no or…	2.00034
20.1.7	stress.biotic.PR-proteins	potri.010g151200.1	very weakly similar to (88.2) AT3G17210 | Symbols: ATHS1, HS1 | HS1 (HEAT STABLE PROTEIN 1) | chr3:5882318-5882896 FORWARDvery weakly similar to ( 100) loc_os01g33160 12001.m09634 protein pop3 peptide, putative, expressed no original description	2.02219
20.1	stress.biotic	potri.t175200.1	moderately similar to ( 353) AT3G12500 | Symbols: ATHCHIB, PR3, PR-3, CHI-B, B-CHI | ATHCHIB (ARABIDOPSIS THALIANA BASIC CHITINASE); chitinase | chr3:3962501-3963945 REVERSEmoderately similar to ( 361) CHI2_PEA Endochitinase A2 precursor (EC 3.2.1.14) - Pisum sativum (Garden pea)moderately similar to ( 330) loc_os06g51060 12006.m09629 protein basic endochitinase 1 precursor, putative, expressedGl…	2.03561
20.1	stress.biotic	potri.015g002400.1	moderately similar to ( 223) AT5G53730 | Symbols: | harpin-induced family protein / HIN1 family protein / harpin-responsive family protein | chr5:21808072-21808713 REVERSEweakly similar to ( 129) loc_os12g06260 12012.m04617 protein VAMP protein SEC22, putative, expressedHin1 no original description	2.05129
20.1	stress.biotic	potri.009g141700.1	moderately similar to ( 406) AT3G12500 | Symbols: ATHCHIB, PR3, PR-3, CHI-B, B-CHI | ATHCHIB (ARABIDOPSIS THALIANA BASIC CHITINASE); chitinase | chr3:3962501-3963945 REVERSEmoderately similar to ( 413) CHIT_PHAVU Endochitinase precursor (EC 3.2.1.14) - Phaseolus vulgaris (Kidney bean) (French bean)moderately similar to ( 371) loc_os06g51060 12006.m09629 protein basic endochitinase 1 precursor, pu…	2.13524
20.1	stress.biotic	potri.001g107600.1	moderately similar to ( 339) AT4G11650 | Symbols: ATOSM34 | ATOSM34 (osmotin 34) | chr4:7025127-7026113 REVERSEmoderately similar to ( 309) OSMO_TOBAC Osmotin precursor - Nicotiana tabacum (Common tobacco)moderately similar to ( 251) loc_os03g46070 12003.m09627 protein protein P21, putative, expressedTHN Thaumatin no original description	2.20567
20.1	stress.biotic	potri.t131500.1	weakly similar to ( 192) AT2G14580 | Symbols: ATPRB1 | ATPRB1 | chr2:6225703-6226188 REVERSEweakly similar to ( 194) PRB1_TOBAC Basic form of pathogenesis-related protein 1 precursor (PRP 1) - Nicotiana tabacum (Common tobacco)weakly similar to ( 150) loc_os01g28500 12001.m43020 protein pathogenesis-related protein PRMS precursor, putative, expressedSCP SCP SCP no original description	2.23189
20.1	stress.biotic	potri.001g107800.1	moderately similar to ( 259) AT4G11650 | Symbols: ATOSM34 | ATOSM34 (osmotin 34) | chr4:7025127-7026113 REVERSEmoderately similar to ( 284) PRR1_TOBAC Pathogenesis-related protein R major form precursor (Thaumatin-like protein E22) - Nicotiana tabacum (Common tobacco)moderately similar to ( 224) loc_os03g46070 12003.m09627 protein protein P21, putative, expressedThaumatin THN no original descript…	2.27173
20.1	stress.biotic	potri.009g028800.1	moderately similar to ( 350) AT2G28790 | Symbols: | osmotin-like protein, putative | chr2:12354664-12355413 REVERSEweakly similar to ( 176) TP1A_MALDO Thaumatin-like protein 1a precursor (Allergen Mal d 2) (Mdtl1) (Pathogenesis-related protein 5a) (PR-5a) - Malus domestica (Apple) (Malus sylvestris)moderately similar to ( 310) loc_os01g62260 12001.m12349 protein osmotin-like protein precursor, pu…	2.2816
20.1.7	stress.biotic.PR-proteins	potri.005g004400.1	weakly similar to ( 126) AT1G72910 | Symbols: | disease resistance protein (TIR-NBS class), putative | chr1:27435634-27436887 FORWARDTIR TIR no original description	2.30192
20.1.7	stress.biotic.PR-proteins	potri.003g134600.1	weakly similar to ( 180) AT1G64160 | Symbols: | disease resistance-responsive family protein / dirigent family protein | chr1:23814063-23814611 FORWARDmoderately similar to ( 259) DR206_PEA Disease resistance response protein 206 - Pisum sativum (Garden pea)weakly similar to ( 154) loc_os07g44250 12007.m08647 protein disease resistance response protein 206, putative, expressedDirigent no original…	2.31977
20.1	stress.biotic	potri.013g041700.1	moderately similar to ( 235) AT3G04720 | Symbols: PR4, HEL, PR-4 | PR4 (PATHOGENESIS-RELATED 4); chitin binding | chr3:1285691-1286531 REVERSEmoderately similar to ( 255) HEVE_HEVBR Pro-hevein precursor (Major hevein) [Contains: Hevein (Allergen Hev b 6); Win-like protein] - Hevea brasiliensis (Para rubber tree)weakly similar to ( 187) loc_os11g37950 12011.m07642 protein win2 precursor, putative,…	2.32473
20.1	stress.biotic	potri.009g142100.1	moderately similar to ( 282) AT3G12500 | Symbols: ATHCHIB, PR3, PR-3, CHI-B, B-CHI | ATHCHIB (ARABIDOPSIS THALIANA BASIC CHITINASE); chitinase | chr3:3962501-3963945 REVERSEmoderately similar to ( 303) CHIT_PHAVU Endochitinase precursor (EC 3.2.1.14) - Phaseolus vulgaris (Kidney bean) (French bean)moderately similar to ( 285) loc_os06g51060 12006.m09629 protein basic endochitinase 1 precursor, pu…	2.37345
20.1	stress.biotic	potri.015g024000.1	moderately similar to ( 330) AT5G24090 | Symbols: | acidic endochitinase (CHIB1) | chr5:8143805-8145153 REVERSEmoderately similar to ( 362) CHIA_TOBAC Acidic endochitinase precursor (EC 3.2.1.14) - Nicotiana tabacum (Common tobacco)moderately similar to ( 334) loc_os07g19040 12007.m06343 protein acidic endochitinase precursor, putativeGlyco_hydro_18 no original description	2.38601
20.1.7	stress.biotic.PR-proteins	potri.001g023600.1	weakly similar to ( 142) AT3G13650 | Symbols: | disease resistance response | chr3:4463056-4463616 FORWARDweakly similar to ( 123) loc_os11g07830 12011.m04979 protein dirigent-like protein pDIR9, putative, expressedDirigent no original description	2.58303
20.1.1	stress.biotic.respiratory burst	potri.003g159800.1	nearly identical (1311) AT5G47910 | Symbols: RBOHD, ATRBOHD | RBOHD (RESPIRATORY BURST OXIDASE HOMOLOGUE D); NAD(P)H oxidase | chr5:19397585-19401768 FORWARDnearly identical (1214) loc_os11g33120 12011.m080015 protein respiratory burst oxidase protein D, putative, expressedNAD_binding_6 NADPH_Ox FAD_binding_8 Ferric_reduct no original description	2.61556
20.1	stress.biotic	potri.009g141800.1	moderately similar to ( 332) AT3G12500 | Symbols: ATHCHIB, PR3, PR-3, CHI-B, B-CHI | ATHCHIB (ARABIDOPSIS THALIANA BASIC CHITINASE); chitinase | chr3:3962501-3963945 REVERSEmoderately similar to ( 360) CHI2_PEA Endochitinase A2 precursor (EC 3.2.1.14) - Pisum sativum (Garden pea)moderately similar to ( 334) loc_os06g51060 12006.m09629 protein basic endochitinase 1 precursor, putative, expressedGl…	2.94395
20.1.7.6.1	stress.biotic.PR-proteins.proteinase inhibitors.trypsin inhibitor	potri.017g153200.1	weakly similar to ( 191) AT1G17860 | Symbols: | trypsin and protease inhibitor family protein / Kunitz family protein | chr1:6149343-6149933 FORWARDweakly similar to ( 103) IAAS_ORYSA Alpha-amylase/subtilisin inhibitor precursor (RASI) - Oryza sativa (Rice)weakly similar to ( 103) loc_os04g44470 12004.m09406 protein alpha-amylase/subtilisin inhibitor, putative, expressedSTI STI Kunitz_legume no o…	3.20341
20.1.7.6.1	stress.biotic.PR-proteins.proteinase inhibitors.trypsin inhibitor	potri.004g067900.1	weakly similar to ( 184) AT1G17860 | Symbols: | trypsin and protease inhibitor family protein / Kunitz family protein | chr1:6149343-6149933 FORWARDweakly similar to ( 107) KTI1_SOYBN Kunitz-type trypsin inhibitor KTI1 precursor - Glycine max (Soybean)weakly similar to ( 103) loc_os04g44470 12004.m09406 protein alpha-amylase/subtilisin inhibitor, putative, expressedSTI STI Kunitz_legume no origin…	3.21382
20.1	stress.biotic	potri.001g102400.1	moderately similar to ( 343) AT4G11650 | Symbols: ATOSM34 | ATOSM34 (osmotin 34) | chr4:7025127-7026113 REVERSEmoderately similar to ( 318) OSMO_TOBAC Osmotin precursor - Nicotiana tabacum (Common tobacco)moderately similar to ( 257) loc_os03g46070 12003.m09627 protein protein P21, putative, expressedTHN Thaumatin no original description	3.23182
20.1	stress.biotic	potri.004g182000.1	moderately similar to ( 441) AT3G12500 | Symbols: ATHCHIB, PR3, PR-3, CHI-B, B-CHI | ATHCHIB (ARABIDOPSIS THALIANA BASIC CHITINASE); chitinase | chr3:3962501-3963945 REVERSEmoderately similar to ( 461) CHIT_PHAVU Endochitinase precursor (EC 3.2.1.14) - Phaseolus vulgaris (Kidney bean) (French bean)moderately similar to ( 397) loc_os06g51060 12006.m09629 protein basic endochitinase 1 precursor, pu…	3.57987
20.1.7.6.1	stress.biotic.PR-proteins.proteinase inhibitors.trypsin inhibitor	potri.004g067800.1	weakly similar to ( 137) AT1G17860 | Symbols: | trypsin and protease inhibitor family protein / Kunitz family protein | chr1:6149343-6149933 FORWARDvery weakly similar to (85.5) SPI2_SOLTU Serine protease inhibitor 2 (PSPI-21) (PSPI-21-5.2) [Contains: Serine protease inhibitor 2 chain A; Serine protease inhibitor 2 chain B] - Solanum tuberosum (Potato)very weakly similar to (84.0) loc_os04g44470 …	3.68934
20.1	stress.biotic	potri.019g094000.1	moderately similar to ( 330) AT3G54420 | Symbols: ATEP3, ATCHITIV, CHIV | ATEP3; chitinase | chr3:20145935-20147034 FORWARDmoderately similar to ( 324) CHI4_PHAVU Endochitinase PR4 precursor (EC 3.2.1.14) - Phaseolus vulgaris (Kidney bean) (French bean)moderately similar to ( 307) loc_os04g41680 12004.m09144 protein endochitinase A precursor, putative, expressedchitinase_glyco_hydro_19 Glyco_hydr…	4.10005
20.1	stress.biotic	potri.019g094100.1	moderately similar to ( 336) AT3G54420 | Symbols: ATEP3, ATCHITIV, CHIV | ATEP3; chitinase | chr3:20145935-20147034 FORWARDmoderately similar to ( 330) CHI4_PHAVU Endochitinase PR4 precursor (EC 3.2.1.14) - Phaseolus vulgaris (Kidney bean) (French bean)moderately similar to ( 304) loc_os04g41680 12004.m09144 protein endochitinase A precursor, putative, expressedchitinase_glyco_hydro_19 Glyco_hydr…	4.13354
20.1	stress.biotic	potri.012g033900.1	moderately similar to ( 363) AT5G24090 | Symbols: | acidic endochitinase (CHIB1) | chr5:8143805-8145153 REVERSEmoderately similar to ( 358) CHIT3_VITVI Acidic endochitinase precursor (EC 3.2.1.14) - Vitis vinifera (Grape)moderately similar to ( 329) loc_os07g19040 12007.m06343 protein acidic endochitinase precursor, putativeGlyco_hydro_18 no original description	4.35608
20.1	stress.biotic	potri.001g288600.1	moderately similar to ( 209) AT2G14610 | Symbols: PR1, PR 1, ATPR1 | PR1 (PATHOGENESIS-RELATED GENE 1) | chr2:6241944-6242429 REVERSEmoderately similar to ( 204) PRB1_TOBAC Basic form of pathogenesis-related protein 1 precursor (PRP 1) - Nicotiana tabacum (Common tobacco)weakly similar to ( 166) loc_os10g11500 12010.m04472 protein pathogenesis-related protein PRB1-3 precursor, putative, expressed…	4.46218
20.1	stress.biotic	potri.019g093900.1	moderately similar to ( 348) AT3G54420 | Symbols: ATEP3, ATCHITIV, CHIV | ATEP3; chitinase | chr3:20145935-20147034 FORWARDmoderately similar to ( 339) CHI4_PHAVU Endochitinase PR4 precursor (EC 3.2.1.14) - Phaseolus vulgaris (Kidney bean) (French bean)moderately similar to ( 322) loc_os04g41680 12004.m09144 protein endochitinase A precursor, putative, expressedchitinase_glyco_hydro_19 Glyco_hydr…	4.73668
20.1	stress.biotic	potri.006g188300.1	moderately similar to ( 350) AT4G19810 | Symbols: | glycosyl hydrolase family 18 protein | chr4:10764151-10765753 REVERSEweakly similar to ( 155) loc_os11g27400 12011.m06659 protein chitinase-3-like protein 1 precursor, putative, expressedGlyco_18 Glyco_hydro_18 ChiA no original description	4.80525
20.1	stress.biotic	potri.014g106100.1	weakly similar to ( 183) AT4G01410 | Symbols: | harpin-induced family protein / HIN1 family protein / harpin-responsive family protein | chr4:578308-578991 FORWARDweakly similar to ( 111) loc_os05g30490 12005.m07285 protein harpin-induced 1, putativeHin1 no original description	5.25219
20.1	stress.biotic	potri.001g237600.1	moderately similar to ( 332) AT2G28790 | Symbols: | osmotin-like protein, putative | chr2:12354664-12355413 REVERSEweakly similar to ( 164) TP1A_MALDO Thaumatin-like protein 1a precursor (Allergen Mal d 2) (Mdtl1) (Pathogenesis-related protein 5a) (PR-5a) - Malus domestica (Apple) (Malus sylvestris)moderately similar to ( 295) loc_os01g62260 12001.m12349 protein osmotin-like protein precursor, pu…	5.60981
